# Supplementary material for: Comparative analysis of the vaginal bacteriome and virome in healthy women living in high-altitude and sea-level areas
Source: Eur J Med Res. 2024 Mar 7;29:157. doi: 10.1186/s40001-023-01391-1 (PMC10918948; doi:10.1186/s40001-023-01391-1)
Supplement: Supplementary file 1 — Additional file 1: Supplementary tables. [file 40001_2023_1391_MOESM1_ESM.xlsx]

## Sheet: ST1
Table S1| Basic information of the individuals enrolled in this study.
Subject ID	Living in	Gender	Age	Height	Weight	BMI	Dietary mode	Number of no-host reads	Data amount (Mbp)
GV11	Naqu	Female	37	157	50	20.28	Normal	10762608	1614.39
GV14	Naqu	Female	27	157	46	18.66	Vegetarian	312354	46.85
GV15	Naqu	Female	42	161	51	19.68	Normal	191520	28.73
GV16	Naqu	Female	50	NA	NA	NA	Normal	642606	96.39
GV18	Naqu	Female	30	170	60	20.76	Normal	19918328	2987.75
GV19	Naqu	Female	29	158	45	18.03	Normal	503874	75.58
GV20	Naqu	Female	40	160	60	23.44	Normal	954960	143.24
GV22	Naqu	Female	41	155	55	22.89	Normal	5203456	780.52
GV23	Naqu	Female	34	160	60	23.44	Normal	658356	98.75
GV28	Naqu	Female	55	162	65	24.77	Normal	635766	95.36
GV29	Naqu	Female	51	163	90	33.87	Normal	489324	73.4
GV30	Naqu	Female	45	165	65	23.88	Normal	328248	49.24
GV34	Naqu	Female	50	154	45	18.97	Normal	105072	15.76
PV20	Dalian	Female	39	160	55	21.48	Normal	8308870	1246.33
PV21	Dalian	Female	42	165	63	23.14	Normal	785452	117.82
PV22	Dalian	Female	50	163	56	21.08	Normal	331678	49.75
PV23	Dalian	Female	42	161	62	23.92	Normal	86436	12.97
PV25	Dalian	Female	42	165	66	24.24	Normal	302756	45.41
PV26	Dalian	Female	47	165	69	25.34	Normal	468242	70.24
PV27	Dalian	Female	45	162	64	24.39	Normal	168248	25.24
PV28	Dalian	Female	45	164	73.5	27.33	Normal	248352	37.25
PV29	Dalian	Female	34	163	60	22.58	Normal	808222	121.23
PV30	Dalian	Female	38	163	80	30.11	Normal	849840	127.48
PV32	Dalian	Female	35	161	52	20.06	Normal	450614	67.59
PV33	Dalian	Female	30	163	60	22.58	Normal	705196	105.78
PV34	Dalian	Female	55	155	68	28.3	Normal	562518	84.38
PV35	Dalian	Female	56	158	61	24.44	Normal	650644	97.6
PV36	Dalian	Female	35	159	62	24.52	Normal	750040	112.51
PV37	Dalian	Female	44	161	59	22.76	Normal	471586	70.74
PV38	Dalian	Female	57	167	61	21.87	Normal	373116	55.97
PV39	Dalian	Female	32	160	47	18.36	Normal	557518	83.63
PV40	Dalian	Female	50	160	67	26.17	Normal	700914	105.14
PV41	Dalian	Female	40	164	57	21.19	Normal	137704	20.66
PV42	Dalian	Female	52	164	60	22.31	Normal	76154	11.42
PV43	Dalian	Female	52	158	52.5	21.03	Normal	251764	37.76
PV44	Dalian	Female	48	159	78	30.85	Normal	239634	35.95
PV45	Dalian	Female	27	165	73	26.81	Normal	262070	39.31
PV46	Dalian	Female	42	165	63	23.14	Normal	15435268	2315.29
PV47	Dalian	Female	30	160	63	24.61	Normal	130642	19.6
PV48	Dalian	Female	38	165	70	25.71	Normal	25912290	3886.84
PV49	Dalian	Female	49	159	59	23.34	Normal	516464	77.47
PV50	Dalian	Female	40	165	55	20.2	Normal	290984	43.65
PV51	Dalian	Female	42	152	57	24.67	Normal	879284	131.89
PV52	Dalian	Female	31	161	59	22.76	Normal	12849342	1927.4
PV54	Dalian	Female	48	165	61	22.41	Normal	460218	69.03
PV55	Dalian	Female	42	159	64	25.32	Normal	305822	45.87
PV56	Dalian	Female	32	165	62	22.77	Normal	39901432	5985.21

## Sheet: ST2
Table S2| Comparison of the vagina bacteriome between HA and SL subjects at the species level.
Species name	Avg. abundance in HA group	Avg. abundance in SL group	p-value	q-value	Enriched
Lactobacillus crispatus	2.89844	31.104	0.0545088	0.250125	SL
Lactobacillus iners	28.6326	18.3607	0.0440996	0.250125	HA
Gardnerella vaginalis	28.6915	17.0913	0.0362251	0.240403	HA
Atopobium vaginae	12.6311	7.86381	0.216452	0.415816	HA
Prevotella timonensis	2.01889	3.5732	0.0803133	0.250125	SL
Prevotella buccalis	1.07152	3.0376	0.182559	0.360185	SL
Streptococcus pasteurianus	0	2.9853	0.395363	0.576039	SL
Corynebacterium amycolatum	0	2.32981	0.568148	0.576039	SL
Escherichia coli	0	2.27542	0.395363	0.576039	SL
Klebsiella pneumoniae	0	2.13693	0.568148	0.576039	SL
Atopobium minutum	4.17234	1.92233	0.0545088	0.250125	HA
Lactobacillus jensenii	0	1.61272	0.155064	0.314435	SL
Lactobacillus delbrueckii	0	1.21843	0.568148	0.576039	SL
Streptococcus anginosus group	0	0.78012	0.114338	0.250125	SL
Klebsiella variicola	0	0.507177	0.568148	0.576039	SL
Streptococcus mitis	0	0.444487	0.568148	0.576039	SL
Phyllobacterium myrsinacearum	0	0.400236	0.568148	0.576039	SL
Fusobacterium naviforme	0	0.269224	0.568148	0.576039	SL
Campylobacter hominis	0	0.226119	0.568148	0.576039	SL
Klebsiella quasipneumoniae	0	0.213471	0.568148	0.576039	SL
Bifidobacterium longum	0	0.185581	0.568148	0.576039	SL
Alloscardovia omnicolens	0	0.158729	0.286282	0.522465	SL
Prevotella colorans	0.0136	0.156322	0.3138	0.545413	SL
Prevotella bivia	0.000736923	0.136413	0.472927	0.576039	SL
Anaerococcus lactolyticus	0	0.134226	0.568148	0.576039	SL
Peptococcus niger	0	0.111531	0.568148	0.576039	SL
Bacteroidales bacterium KA00251	0.115118	0.0867059	0.3138	0.545413	HA
Prevotella melaninogenica	0.940499	0.0820312	0.475263	0.576039	HA
Aerococcus christensenii	0.0547423	0.0784676	0.593894	0.593894	SL
Peptoniphilus harei	0	0.0714329	0.568148	0.576039	SL
Porphyromonas sp HMSC065F10	0	0.0644682	0.568148	0.576039	SL
Peptoniphilus coxii	0	0.0599803	0.395363	0.576039	SL
Porphyromonas asaccharolytica	0	0.0576997	0.568148	0.576039	SL
Anaerococcus hydrogenalis	0	0.05153	0.568148	0.576039	SL
Mageeibacillus indolicus	3.34063	0.0360326	0.00512125	0.0857238	HA
Prevotella sp S7 1 8	2.63333	0.0309544	0.26892	0.503363	HA
Enterococcus faecalis	0	0.0308985	0.568148	0.576039	SL
Porphyromonas uenonis	0.291022	0.0277644	0.0871389	0.250125	HA
Finegoldia magna	0	0.02091	0.568148	0.576039	SL
Lactobacillus gasseri	0	0.0141841	0.568148	0.576039	SL
Prevotella amnii	0.373125	0.0122029	0.00587149	0.0857238	HA
Bacteroides coagulans	0	0.0115424	0.568148	0.576039	SL
Varibaculum cambriense	0	0.00774206	0.568148	0.576039	SL
Veillonellaceae bacterium DNF00626	0.139521	0.00549382	0.0253732	0.185224	HA
Mobiluncus curtisii	0.00943846	0.00403824	0.518313	0.576039	HA
Prevotella copri	0.00162615	0.00392323	0.518313	0.576039	SL
Dialister micraerophilus	0.0493538	0.00273088	0.00148043	0.0857238	HA
Mycoplasma hominis	0.00385385	0.00243647	0.14452	0.301427	HA
Lactobacillus mucosae	0	0.000695	0.568148	0.576039	SL
Veillonella montpellierensis	0	0.000444706	0.568148	0.576039	SL
Peptoniphilus lacrimalis	0.0194431	0.000320588	0.116088	0.250125	HA
Sneathia amnii	0.535245	0.000132059	0.0253732	0.185224	HA
Tissierellia bacterium KA00581	0.0374585	2.85e-05	0.0253732	0.185224	HA
Mobiluncus mulieris	1.52761	0	0.00459482	0.0857238	HA
Atopobium deltae	0.0104223	0	0.00459482	0.0857238	HA
Chlamydia trachomatis	9.22976	0	0.0227375	0.185224	HA
Gemella asaccharolytica	0.00950538	0	0.0227375	0.185224	HA
Porphyromonas gingivalis	0.226308	0	0.116497	0.250125	HA
Porphyromonas endodontalis	0.0918238	0	0.116497	0.250125	HA
Prevotella disiens	0.0712677	0	0.116497	0.250125	HA
Lactobacillus coleohominis	0.0498923	0	0.116497	0.250125	HA
Tannerella forsythia	0.0427123	0	0.116497	0.250125	HA
Peptostreptococcaceae bacterium oral taxon 113	0.0142854	0	0.116497	0.250125	HA
Fretibacterium fastidiosum	0.00917692	0	0.116497	0.250125	HA
Peptoniphilus sp DNF00840	0.00819615	0	0.116497	0.250125	HA
Prevotella intermedia	0.00761231	0	0.116497	0.250125	HA
Lactobacillus vaginalis	0.00653692	0	0.116497	0.250125	HA
Treponema denticola	0.00607231	0	0.116497	0.250125	HA
Eubacterium nodatum	0.00598769	0	0.116497	0.250125	HA
Anaeroglobus geminatus	0.00359538	0	0.116497	0.250125	HA
Campylobacter rectus	0.00253308	0	0.116497	0.250125	HA
Anaerococcus tetradius	0.00123231	0	0.116497	0.250125	HA
Alloprevotella rava	0.000322308	0	0.116497	0.250125	HA

## Sheet: ST3
Table S3| Comparison of the vagina functional composition between HA and SL groups.
Pathway ID	Avg. abundance in HA group	Avg. abundance in SL group	p-value	Enriched
PWY-5188: tetrapyrrole biosynthesis I (from glutamate)	14.2757	24.0936	0.0145933	SL
NONMEVIPP-PWY: methylerythritol phosphate pathway I	63.3329	35.1312	0.021604	HA
PWY-7371: 1,4-dihydroxy-6-naphthoate biosynthesis II	2.43381	0	0.0227055	HA
PWY-5030: L-histidine degradation III	11.5136	4.09862	0.0313051	HA
PWY-6897: thiamine diphosphate salvage II	39.5462	19.3395	0.0344163	HA
PWY-5367: petroselinate biosynthesis	2.74081	6.29581	0.0383451	SL
GLYCOGENSYNTH-PWY: glycogen biosynthesis I (from ADP-D-Glucose)	66.2686	40.7018	0.0471418	HA
ASPASN-PWY: superpathway of L-aspartate and L-asparagine biosynthesis	37.3773	42.1054	0.049909	SL
OANTIGEN-PWY: O-antigen building blocks biosynthesis (E. coli)	108.744	31.6069	0.0552826	Stable
PWY-2941: L-lysine biosynthesis II	5.67155	65.6331	0.0555319	Stable
PYRIDNUCSYN-PWY: NAD de novo biosynthesis I (from aspartate)	21.843	21.5423	0.0562964	Stable
PWY-6270: isoprene biosynthesis I	46.0299	25.6057	0.0578542	Stable
PWY-7560: methylerythritol phosphate pathway II	45.9051	30.0511	0.0578542	Stable
PWY-7539: 6-hydroxymethyl-dihydropterin diphosphate biosynthesis III (Chlamydia)	22.8665	15.2827	0.0604225	Stable
PWY-7357: thiamine phosphate formation from pyrithiamine and oxythiamine (yeast)	181.539	104.982	0.0678099	Stable
PWY-5484: glycolysis II (from fructose 6-phosphate)	49.8302	37.1625	0.0694279	Stable
PWY-6385: peptidoglycan biosynthesis III (mycobacteria)	148.322	80.1844	0.0717556	Stable
PENTOSE-P-PWY: pentose phosphate pathway	107.946	82.4742	0.0771695	Stable
DENOVOPURINE2-PWY: superpathway of purine nucleotides de novo biosynthesis II	0	17.6174	0.0840258	Stable
HEMESYN2-PWY: heme b biosynthesis II (oxygen-independent)	6.05943	24.0564	0.0840258	Stable
PWY-6901: superpathway of glucose and xylose degradation	20.3376	27.5365	0.0987387	Stable
PWY0-1586: peptidoglycan maturation (meso-diaminopimelate containing)	43.5824	115.728	0.0994748	Stable
PWY-5695: inosine 5'-phosphate degradation	39.4195	44.8703	0.103329	Stable
HSERMETANA-PWY: L-methionine biosynthesis III	83.0523	36.2147	0.10582	Stable
PANTOSYN-PWY: superpathway of coenzyme A biosynthesis I (bacteria)	23.0411	21.2036	0.10705	Stable
PWY-7220: adenosine deoxyribonucleotides de novo biosynthesis II	22.7155	148.463	0.1125	Stable
PWY-7222: guanosine deoxyribonucleotides de novo biosynthesis II	22.7155	148.463	0.1125	Stable
PWY-5384: sucrose degradation IV (sucrose phosphorylase)	0	25.3982	0.114338	Stable
ARGSYNBSUB-PWY: L-arginine biosynthesis II (acetyl cycle)	0	26.2611	0.114338	Stable
PWY-7199: pyrimidine deoxyribonucleosides salvage	37.7088	23.6391	0.115646	Stable
PWY-5083: NAD(P)/NADPH interconversion	3.11666	0.230796	0.116088	Stable
PWY-7383: anaerobic energy metabolism (invertebrates, cytosol)	9.88854	0.402997	0.116088	Stable
P164-PWY: purine nucleobases degradation I (anaerobic)	0.68558	0	0.116497	Stable
PWY-7316: dTDP-N-acetylviosamine biosynthesis	0.829482	0	0.116497	Stable
PWY66-399: gluconeogenesis III	3.72805	0	0.116497	Stable
PWY-6737: starch degradation V	104.881	69.8848	0.122273	Stable
PWY66-422	16.24	92.6362	0.122285	Stable
PWY-6609: adenine and adenosine salvage III	31.1968	34.2944	0.123944	Stable
PWY66-409: superpathway of purine nucleotide salvage	10.172	15.329	0.125287	Stable
GLUCONEO-PWY: gluconeogenesis I	13.2454	28.2331	0.125287	Stable
HEME-BIOSYNTHESIS-II: heme b biosynthesis I (aerobic)	7.29736	21.2914	0.131738	Stable
DTDPRHAMSYN-PWY: dTDP-&beta;-L-rhamnose biosynthesis	98.0621	62.4866	0.141958	Stable
PWY-5121: superpathway of geranylgeranyl diphosphate biosynthesis II (via MEP)	8.18751	5.1562	0.14452	Stable
PWY-7208: superpathway of pyrimidine nucleobases salvage	168.601	109.682	0.14715	Stable
FASYN-ELONG-PWY: fatty acid elongation -- saturated	0	40.4	0.155064	Stable
PWY-6121: 5-aminoimidazole ribonucleotide biosynthesis I	115.127	67.5781	0.157575	Stable
CALVIN-PWY: Calvin-Benson-Bassham cycle	66.1639	52.4287	0.158988	Stable
PWY-6317: D-galactose degradation I (Leloir pathway)	18.5342	93.594	0.159802	Stable
HISDEG-PWY: L-histidine degradation I	9.57022	13.227	0.162016	Stable
PWY-5659: GDP-mannose biosynthesis	24.0445	23.7325	0.162453	Stable
PWY-5097: L-lysine biosynthesis VI	18.1893	80.2969	0.170759	Stable
P122-PWY: heterolactic fermentation	28.6371	17.0714	0.184945	Stable
PWY-4981: L-proline biosynthesis II (from arginine)	45.5884	21.7152	0.200083	Stable
PWY-6471: peptidoglycan biosynthesis IV (Enterococcus faecium)	48.3044	32.3995	0.205957	Stable
PWY-1269: CMP-3-deoxy-D-manno-octulosonate biosynthesis	3.51653	24.3261	0.210159	Stable
PWY-7269: mitochondrial NADPH production (yeast)	0	13.2676	0.21022	Stable
PWY-2723: trehalose degradation V	0	15.4367	0.21022	Stable
PWY0-166: superpathway of pyrimidine deoxyribonucleotides de novo biosynthesis (E. coli)	0	15.4432	0.21022	Stable
PWY0-1479: tRNA processing	0	20.1291	0.21022	Stable
PWY-7400: L-arginine biosynthesis IV (archaebacteria)	0	25.0981	0.21022	Stable
ARGSYN-PWY: L-arginine biosynthesis I (via L-ornithine)	0	25.8666	0.21022	Stable
GLUTORN-PWY: L-ornithine biosynthesis I	0	26.8269	0.21022	Stable
HEXITOLDEGSUPER-PWY: superpathway of hexitol degradation (bacteria)	0	28.3226	0.21022	Stable
GLYCOCAT-PWY: glycogen degradation I	0	28.4822	0.21022	Stable
SO4ASSIM-PWY: assimilatory sulfate reduction I	0	29.3291	0.21022	Stable
GLUCOSE1PMETAB-PWY: glucose and glucose-1-phosphate degradation	0	31.0286	0.21022	Stable
PWY0-862: (5Z)-dodecenoate biosynthesis I	0	33.3612	0.21022	Stable
TCA: TCA cycle I (prokaryotic)	0	36.3391	0.21022	Stable
P461-PWY: hexitol fermentation to lactate, formate, ethanol and acetate	0	38.9784	0.21022	Stable
FERMENTATION-PWY: mixed acid fermentation	0	41.7687	0.21022	Stable
PWY-6700: queuosine biosynthesis I (de novo)	44.7597	30.2052	0.216433	Stable
SER-GLYSYN-PWY: superpathway of L-serine and glycine biosynthesis I	20.4628	28.323	0.216452	Stable
P124-PWY: Bifidobacterium shunt	89.6281	45.013	0.229401	Stable
NONOXIPENT-PWY: pentose phosphate pathway (non-oxidative branch) I	201.811	159.928	0.240959	Stable
PWY-2942: L-lysine biosynthesis III	36.1625	86.8017	0.25571	Stable
PWY-6126: superpathway of adenosine nucleotides de novo biosynthesis II	43.489	151.092	0.267108	Stable
PWY-724: superpathway of L-lysine, L-threonine and L-methionine biosynthesis II	14.4681	29.2446	0.267777	Stable
PWY-6124: inosine-5'-phosphate biosynthesis II	182.146	109.859	0.276089	Stable
POLYISOPRENSYN-PWY: polyisoprenoid biosynthesis (E. coli)	7.10759	18.9888	0.277108	Stable
ANAEROFRUCAT-PWY: homolactic fermentation	41.0625	31.2093	0.28017	Stable
REDCITCYC: TCA cycle VI (Helicobacter)	0	6.47492	0.286282	Stable
PWY-7094: fatty acid salvage	0	11.8751	0.286282	Stable
PWY-6507: 4-deoxy-L-threo-hex-4-enopyranuronate degradation	0	12.326	0.286282	Stable
PWY-6612: superpathway of tetrahydrofolate biosynthesis	0	13.8285	0.286282	Stable
PWY-7242: D-fructuronate degradation	0	14.3716	0.286282	Stable
GALACTUROCAT-PWY: D-galacturonate degradation I	0	15.7246	0.286282	Stable
FOLSYN-PWY: superpathway of tetrahydrofolate biosynthesis and salvage	0	16.0901	0.286282	Stable
PWY-5675: nitrate reduction V (assimilatory)	0	17.6443	0.286282	Stable
PWY-1861: formaldehyde assimilation II (assimilatory RuMP Cycle)	0	21.5397	0.286282	Stable
PWY0-781: aspartate superpathway	0	22.6151	0.286282	Stable
DAPLYSINESYN-PWY: L-lysine biosynthesis I	0	24.4309	0.286282	Stable
GLYOXYLATE-BYPASS: glyoxylate cycle	0	25.5242	0.286282	Stable
PWY-5690: TCA cycle II (plants and fungi)	0	26.4695	0.286282	Stable
P4-PWY: superpathway of L-lysine, L-threonine and L-methionine biosynthesis I	0	26.8455	0.286282	Stable
PWY-7254: TCA cycle VII (acetate-producers)	0	30.0083	0.286282	Stable
PWY-5989: stearate biosynthesis II (bacteria and plants)	0	30.076	0.286282	Stable
PWY4LZ-257: superpathway of fermentation (Chlamydomonas reinhardtii)	0	30.1691	0.286282	Stable
TCA-GLYOX-BYPASS: superpathway of glyoxylate bypass and TCA	0	30.2421	0.286282	Stable
PWY-6282: palmitoleate biosynthesis I (from (5Z)-dodec-5-enoate)	0	34.3075	0.286282	Stable
PWY-7664: oleate biosynthesis IV (anaerobic)	0	35.9454	0.286282	Stable
PWY-7388: octanoyl-[acyl-carrier protein] biosynthesis (mitochondria, yeast)	0	37.3923	0.286282	Stable
PWY-6305: superpathway of putrescine biosynthesis	0	46.2368	0.286282	Stable
PWY-7234: inosine-5'-phosphate biosynthesis III	170.258	105.627	0.287151	Stable
PWY-6936: seleno-amino acid biosynthesis (plants)	126.76	87.7662	0.291729	Stable
PWY-6123: inosine-5'-phosphate biosynthesis I	183.741	117.918	0.31016	Stable
PWY66-389: phytol degradation	55.1349	51.9731	0.312238	Stable
PWY-7117: C4 photosynthetic carbon assimilation cycle, PEPCK type	22.754	39.2284	0.326935	Stable
THISYNARA-PWY: superpathway of thiamine diphosphate biosynthesis III (eukaryotes)	48.4028	45.0752	0.331276	Stable
PWY-7229: superpathway of adenosine nucleotides de novo biosynthesis I	62.5438	168.101	0.333767	Stable
PWY-6147: 6-hydroxymethyl-dihydropterin diphosphate biosynthesis I	21.8525	14.0372	0.343628	Stable
NAGLIPASYN-PWY: lipid IVA biosynthesis (E. coli)	3.46492	21.0431	0.363286	Stable
PWY-7210: pyrimidine deoxyribonucleotides biosynthesis from CTP	5.44339	5.03915	0.366903	Stable
PWY0-1297: superpathway of purine deoxyribonucleosides degradation	9.6343	24.1664	0.366903	Stable
PWY0-162: superpathway of pyrimidine ribonucleotides de novo biosynthesis	124.579	88.1205	0.37135	Stable
PWY3O-355: stearate biosynthesis III (fungi)	0	0.530377	0.395363	Stable
PWY-7279: aerobic respiration II (cytochrome c) (yeast)	0	1.61722	0.395363	Stable
PWY-3781: aerobic respiration I (cytochrome c)	0	1.61722	0.395363	Stable
PWY-5855: ubiquinol-7 biosynthesis (early decarboxylation)	0	3.78413	0.395363	Stable
PWY-5856: ubiquinol-9 biosynthesis (early decarboxylation)	0	3.78413	0.395363	Stable
PWY-5857: ubiquinol-10 biosynthesis (early decarboxylation)	0	3.78413	0.395363	Stable
PWY-6708: ubiquinol-8 biosynthesis (early decarboxylation)	0	4.00542	0.395363	Stable
KDO-NAGLIPASYN-PWY: superpathway of (Kdo)2-lipid A biosynthesis	0	4.05982	0.395363	Stable
UBISYN-PWY: superpathway of ubiquinol-8 biosynthesis (early decarboxylation)	0	4.50424	0.395363	Stable
PWY-6630: superpathway of L-tyrosine biosynthesis	0	4.65801	0.395363	Stable
3-HYDROXYPHENYLACETATE-DEGRADATION-PWY: 4-hydroxyphenylacetate degradation	0	4.70076	0.395363	Stable
GLYCOL-GLYOXDEG-PWY: superpathway of glycol metabolism and degradation	0	4.87538	0.395363	Stable
GLUDEG-I-PWY: GABA shunt	0	4.97306	0.395363	Stable
PWY0-1533: methylphosphonate degradation I	0	4.97651	0.395363	Stable
PWY0-1061: superpathway of L-alanine biosynthesis	0	7.84302	0.395363	Stable
PWY-5994: palmitate biosynthesis (type I fatty acid synthase)	0	8.39702	0.395363	Stable
NAD-BIOSYNTHESIS-II: NAD salvage pathway III (to nicotinamide riboside)	0	8.48064	0.395363	Stable
ECASYN-PWY: enterobacterial common antigen biosynthesis	0	8.58729	0.395363	Stable
PWY-5791	0	8.60273	0.395363	Stable
PWY-7003: glycerol degradation to butanol	0	9.11185	0.395363	Stable
METHGLYUT-PWY: superpathway of methylglyoxal degradation	0	11.1856	0.395363	Stable
PWY-6823: molybdopterin biosynthesis	0	11.7939	0.395363	Stable
HCAMHPDEG-PWY: 3-phenylpropanoate and 3-(3-hydroxyphenyl)propanoate degradation to 2-hydroxypentadienoate	0	12.2637	0.395363	Stable
PWY-6690: cinnamate and 3-hydroxycinnamate degradation to 2-hydroxypentadienoate	0	12.2637	0.395363	Stable
PRPP-PWY: superpathway of histidine, purine, and pyrimidine biosynthesis	0	12.8119	0.395363	Stable
PWY0-1241: ADP-L-glycero-&beta;-D-manno-heptose biosynthesis	0	13.1615	0.395363	Stable
PWY-5860: superpathway of demethylmenaquinol-6 biosynthesis I	0	13.1845	0.395363	Stable
PWY-5862: superpathway of demethylmenaquinol-9 biosynthesis	0	13.1845	0.395363	Stable
PWY0-1338: polymyxin resistance	0	13.403	0.395363	Stable
HISTSYN-PWY: L-histidine biosynthesis	0	13.5125	0.395363	Stable
PWY-6731: starch degradation III	0	13.7015	0.395363	Stable
PWY-7315: dTDP-N-acetylthomosamine biosynthesis	0	14.3381	0.395363	Stable
GLUCUROCAT-PWY: superpathway of &beta;-D-glucuronosides degradation	0	14.9268	0.395363	Stable
PWY0-1277: 3-phenylpropanoate and 3-(3-hydroxyphenyl)propanoate degradation	0	14.9752	0.395363	Stable
PWY-5840: superpathway of menaquinol-7 biosynthesis	0	15.5445	0.395363	Stable
PWY-5845: superpathway of menaquinol-9 biosynthesis	0	15.5445	0.395363	Stable
PWY-5850: superpathway of menaquinol-6 biosynthesis	0	15.5445	0.395363	Stable
PWY-5896: superpathway of menaquinol-10 biosynthesis	0	15.5445	0.395363	Stable
THISYN-PWY: superpathway of thiamine diphosphate biosynthesis I	0	15.55	0.395363	Stable
PWY-7385: 1,3-propanediol biosynthesis (engineered)	0	15.9586	0.395363	Stable
PWY-6284: superpathway of unsaturated fatty acids biosynthesis (E. coli)	0	16.4919	0.395363	Stable
ARGDEG-PWY: superpathway of L-arginine, putrescine, and 4-aminobutanoate degradation	0	16.5705	0.395363	Stable
ORNARGDEG-PWY: superpathway of L-arginine and L-ornithine degradation	0	16.5705	0.395363	Stable
GALACT-GLUCUROCAT-PWY: superpathway of hexuronide and hexuronate degradation	0	17.4868	0.395363	Stable
PWY-6803: phosphatidylcholine acyl editing	0	17.9028	0.395363	Stable
PWY-6892: thiazole component of thiamine diphosphate biosynthesis I	0	18.3129	0.395363	Stable
PWY-5837: 2-carboxy-1,4-naphthoquinol biosynthesis	0	18.6906	0.395363	Stable
PWY0-1415: superpathway of heme b biosynthesis from uroporphyrinogen-III	0	19.074	0.395363	Stable
PWY-5861: superpathway of demethylmenaquinol-8 biosynthesis I	0	20.4334	0.395363	Stable
PWY-6606: guanosine nucleotides degradation II	0	21.1299	0.395363	Stable
GLCMANNANAUT-PWY: superpathway of N-acetylglucosamine, N-acetylmannosamine and N-acetylneuraminate degradation	0	21.3279	0.395363	Stable
PWY-6531: mannitol cycle	0	21.4177	0.395363	Stable
PWY-5838: superpathway of menaquinol-8 biosynthesis I	0	21.4438	0.395363	Stable
PWY-5897: superpathway of menaquinol-11 biosynthesis	0	21.5313	0.395363	Stable
PWY-5898: superpathway of menaquinol-12 biosynthesis	0	21.5313	0.395363	Stable
PWY-5899: superpathway of menaquinol-13 biosynthesis	0	21.5313	0.395363	Stable
PWY-6285: superpathway of fatty acids biosynthesis (E. coli)	0	21.693	0.395363	Stable
PWY-5154: L-arginine biosynthesis III (via N-acetyl-L-citrulline)	0	22.1307	0.395363	Stable
PWY-6353: purine nucleotides degradation II (aerobic)	0	22.8448	0.395363	Stable
FUC-RHAMCAT-PWY: superpathway of fucose and rhamnose degradation	0	23.3516	0.395363	Stable
ARG+POLYAMINE-SYN: superpathway of arginine and polyamine biosynthesis	0	24.2416	0.395363	Stable
COBALSYN-PWY: superpathway of adenosylcobalamin salvage from cobinamide I	0	24.3813	0.395363	Stable
AST-PWY: L-arginine degradation II (AST pathway)	0	24.4823	0.395363	Stable
PWY-7204: pyridoxal 5'-phosphate salvage II (plants)	0	24.5258	0.395363	Stable
P441-PWY: superpathway of N-acetylneuraminate degradation	0	24.7269	0.395363	Stable
GLUCARDEG-PWY: D-glucarate degradation I	0	24.7292	0.395363	Stable
GLYCOLYSIS-E-D: superpathway of glycolysis and the Entner-Doudoroff pathway	0	24.8884	0.395363	Stable
SULFATE-CYS-PWY: superpathway of sulfate assimilation and cysteine biosynthesis	0	25.5679	0.395363	Stable
SALVADEHYPOX-PWY: adenosine nucleotides degradation II	0	25.8911	0.395363	Stable
PWY-5173	0	26.6606	0.395363	Stable
GALACTARDEG-PWY: D-galactarate degradation I	0	27.8039	0.395363	Stable
GLUCARGALACTSUPER-PWY: superpathway of D-glucarate and D-galactarate degradation	0	27.8039	0.395363	Stable
POLYAMSYN-PWY: superpathway of polyamine biosynthesis I	0	27.8285	0.395363	Stable
PWY-5723: Rubisco shunt	0	27.9462	0.395363	Stable
BIOTIN-BIOSYNTHESIS-PWY: biotin biosynthesis I	0	28.4094	0.395363	Stable
P105-PWY: TCA cycle IV (2-oxoglutarate decarboxylase)	0	29.1944	0.395363	Stable
PWY-6969: TCA cycle V (2-oxoglutarate synthase)	0	29.6767	0.395363	Stable
RHAMCAT-PWY: L-rhamnose degradation I	0	30.0031	0.395363	Stable
GLYCOLYSIS-TCA-GLYOX-BYPASS: superpathway of glycolysis, pyruvate dehydrogenase, TCA, and glyoxylate bypass	0	30.5462	0.395363	Stable
PWY-6519: 8-amino-7-oxononanoate biosynthesis I	0	32.3338	0.395363	Stable
FAO-PWY: fatty acid &beta;-oxidation I (generic)	0	34.4466	0.395363	Stable
PWY-5971: palmitate biosynthesis (type II fatty acid synthase)	0	34.7965	0.395363	Stable
PWY-7013: (S)-propane-1,2-diol degradation	0	46.104	0.395363	Stable
PWY-5667: CDP-diacylglycerol biosynthesis I	18.6995	34.607	0.404731	Stable
PWY0-1319: CDP-diacylglycerol biosynthesis II	18.6995	34.607	0.404731	Stable
1CMET2-PWY: folate transformations III (E. coli)	56.7094	41.4353	0.421763	Stable
PWY-1042: glycolysis IV	85.7574	150.917	0.428713	Stable
PANTO-PWY: phosphopantothenate biosynthesis I	38.0586	39.2878	0.453316	Stable
PWY-7228: superpathway of guanosine nucleotides de novo biosynthesis I	14.9103	26.7912	0.455424	Stable
PWY-6168: flavin biosynthesis III (fungi)	28.0233	72.3955	0.462144	Stable
THRESYN-PWY: superpathway of L-threonine biosynthesis	133.015	112.098	0.466642	Stable
CENTFERM-PWY: pyruvate fermentation to butanoate	1.14827	0.381521	0.475263	Stable
PWY-6590: superpathway of Clostridium acetobutylicum acidogenic fermentation	1.4518	0.478871	0.475263	Stable
PWY-7197: pyrimidine deoxyribonucleotide phosphorylation	7.66179	16.007	0.489494	Stable
FASYN-INITIAL-PWY: superpathway of fatty acid biosynthesis initiation (E. coli)	0.997576	25.7344	0.498589	Stable
PWY-7219: adenosine ribonucleotides de novo biosynthesis	351.552	310.647	0.517796	Stable
PWY-5677: succinate fermentation to butanoate	0.900467	1.45185	0.518313	Stable
P163-PWY: L-lysine fermentation to acetate and butanoate	0.742904	1.7067	0.518313	Stable
PWY-5676: acetyl-CoA fermentation to butanoate II	1.07296	2.02654	0.518313	Stable
PWY-7323: superpathway of GDP-mannose-derived O-antigen building blocks biosynthesis	2.73564	10.0157	0.518313	Stable
PWY-6151: S-adenosyl-L-methionine salvage I	262.916	213.584	0.527534	Stable
PEPTIDOGLYCANSYN-PWY: peptidoglycan biosynthesis I (meso-diaminopimelate containing)	152.725	125.649	0.540847	Stable
PWY-6125: superpathway of guanosine nucleotides de novo biosynthesis II	12.5899	23.3843	0.543068	Stable
COMPLETE-ARO-PWY: superpathway of aromatic amino acid biosynthesis	31.0928	36.8335	0.548985	Stable
UDPNAGSYN-PWY: UDP-N-acetyl-D-glucosamine biosynthesis I	221.084	196.432	0.560068	Stable
PWY-6545: pyrimidine deoxyribonucleotides de novo biosynthesis III	3.68436	4.1204	0.563511	Stable
P221-PWY: octane oxidation	5.23658	6.79814	0.563511	Stable
PWY-7211: superpathway of pyrimidine deoxyribonucleotides de novo biosynthesis	6.21247	6.91192	0.563511	Stable
PWY-7115: C4 photosynthetic carbon assimilation cycle, NAD-ME type	6.76997	13.2239	0.563511	Stable
PWY0-1261: anhydromuropeptides recycling I	12.244	33.4639	0.563511	Stable
PWY-6703: preQ0 biosynthesis	24.4182	22.7835	0.565851	Stable
LACTOSECAT-PWY: lactose and galactose degradation I	10.123	22.6856	0.566339	Stable
PWY-6309: L-tryptophan degradation XI (mammalian, via kynurenine)	0	0.218224	0.568148	Stable
PWY-5177: glutaryl-CoA degradation	0	0.233683	0.568148	Stable
PWY-821: superpathway of sulfur amino acid biosynthesis (Saccharomyces cerevisiae)	0	0.391746	0.568148	Stable
PWY-5028: L-histidine degradation II	0	0.410561	0.568148	Stable
GLUDEG-II-PWY: L-glutamate degradation VII (to butanoate)	0	0.416719	0.568148	Stable
P42-PWY: incomplete reductive TCA cycle	0	0.463092	0.568148	Stable
CITRULBIO-PWY: L-citrulline biosynthesis	0	0.546137	0.568148	Stable
PWY-4984: urea cycle	0	0.623957	0.568148	Stable
PWY-5692: allantoin degradation to glyoxylate II	0	0.694056	0.568148	Stable
URDEGR-PWY: superpathway of allantoin degradation in plants	0	0.694056	0.568148	Stable
PWY-6318: L-phenylalanine degradation IV (mammalian, via side chain)	0	0.751494	0.568148	Stable
PWY-7511: protein ubiquitination	0	0.813427	0.568148	Stable
PWY-3661: glycine betaine degradation I	0	0.892398	0.568148	Stable
PWY-7312: dTDP-&beta;-D-fucofuranose biosynthesis	0	0.893217	0.568148	Stable
PWY0-41: allantoin degradation IV (anaerobic)	0	1.02217	0.568148	Stable
PWY-7616: methanol oxidation to carbon dioxide	0	1.06089	0.568148	Stable
PWY-6145: superpathway of CMP-sialic acids biosynthesis	0	1.29276	0.568148	Stable
LPSSYN-PWY: superpathway of lipopolysaccharide biosynthesis	0	1.42123	0.568148	Stable
GALLATE-DEGRADATION-II-PWY: gallate degradation I	0	1.66143	0.568148	Stable
PWY-6641: superpathway of sulfolactate degradation	0	2.07665	0.568148	Stable
PWY-4321: L-glutamate degradation IV	0	2.2949	0.568148	Stable
P125-PWY: superpathway of (R,R)-butanediol biosynthesis	0	2.55305	0.568148	Stable
PWY-6749: CMP-legionaminate biosynthesis I	0	2.79737	0.568148	Stable
PWY-7446: sulfoquinovose degradation I	0	2.97234	0.568148	Stable
PWY-6859: all-trans-farnesol biosynthesis	0	3.04653	0.568148	Stable
PWY-1541: superpathway of taurine degradation	0	3.2175	0.568148	Stable
ARGININE-SYN4-PWY: L-ornithine biosynthesis II	0	3.28078	0.568148	Stable
P562-PWY: myo-inositol degradation I	0	3.67973	0.568148	Stable
PWY-5705: allantoin degradation to glyoxylate III	0	3.80653	0.568148	Stable
AEROBACTINSYN-PWY: aerobactin biosynthesis	0	5.19822	0.568148	Stable
PWY-5656: mannosylglycerate biosynthesis I	0	5.58102	0.568148	Stable
CATECHOL-ORTHO-CLEAVAGE-PWY: catechol degradation to &beta;-ketoadipate	0	5.72024	0.568148	Stable
URSIN-PWY: ureide biosynthesis	0	6.03522	0.568148	Stable
THREOCAT-PWY: superpathway of L-threonine metabolism	0	6.95631	0.568148	Stable
PWY-6182: superpathway of salicylate degradation	0	7.23859	0.568148	Stable
PWY-6185: 4-methylcatechol degradation (ortho cleavage)	0	7.4782	0.568148	Stable
PWY-5497: purine nucleobases degradation II (anaerobic)	0	7.59336	0.568148	Stable
PWY-5417: catechol degradation III (ortho-cleavage pathway)	0	7.60973	0.568148	Stable
PWY-5431: aromatic compounds degradation via &beta;-ketoadipate	0	7.60973	0.568148	Stable
PWY-5920: superpathway of heme b biosynthesis from glycine	0	8.20926	0.568148	Stable
PWY-6269: superpathway of adenosylcobalamin salvage from cobinamide II	0	8.53476	0.568148	Stable
PWY-5181: toluene degradation III (aerobic) (via p-cresol)	0	8.84047	0.568148	Stable
PWY-7328: superpathway of UDP-glucose-derived O-antigen building blocks biosynthesis	0	9.00019	0.568148	Stable
PROTOCATECHUATE-ORTHO-CLEAVAGE-PWY: protocatechuate degradation II (ortho-cleavage pathway)	0	9.81444	0.568148	Stable
PWY-7118: chitin deacetylation	0	9.95323	0.568148	Stable
PWY-4702: phytate degradation I	0	11.4031	0.568148	Stable
PWY66-398: TCA cycle III (animals)	0	11.4383	0.568148	Stable
PWY-5747: 2-methylcitrate cycle II	0	12.2225	0.568148	Stable
PWY0-42: 2-methylcitrate cycle I	0	12.845	0.568148	Stable
PWY-5104: L-isoleucine biosynthesis IV	0	17.0239	0.568148	Stable
GOLPDLCAT-PWY: superpathway of glycerol degradation to 1,3-propanediol	0	19.2929	0.568148	Stable
PPGPPMET-PWY: ppGpp metabolism	1.45901	13.8824	0.579512	Stable
PWY-6122: 5-aminoimidazole ribonucleotide biosynthesis II	147.671	119.074	0.579796	Stable
PWY-6277: superpathway of 5-aminoimidazole ribonucleotide biosynthesis	147.671	119.074	0.579796	Stable
GLYCOLYSIS: glycolysis I (from glucose 6-phosphate)	67.0793	122.913	0.586047	Stable
P185-PWY: formaldehyde assimilation III (dihydroxyacetone cycle)	3.00217	11.8431	0.593894	Stable
PWY-7111: pyruvate fermentation to isobutanol (engineered)	8.85858	74.1629	0.606807	Stable
PWY-4041: &gamma;-glutamyl cycle	1.4414	30.1502	0.625006	Stable
TEICHOICACID-PWY: poly(glycerol phosphate) wall teichoic acid biosynthesis	2.21342	9.75949	0.640821	Stable
PWY0-1296: purine ribonucleosides degradation	1.06866	23.0845	0.672939	Stable
PWY-6387: UDP-N-acetylmuramoyl-pentapeptide biosynthesis I (meso-diaminopimelate containing)	149.207	129.265	0.67472	Stable
ARO-PWY: chorismate biosynthesis I	29.2926	35.612	0.69044	Stable
PWY-241: C4 photosynthetic carbon assimilation cycle, NADP-ME type	8.60221	4.37128	0.696816	Stable
PWY-841: superpathway of purine nucleotides de novo biosynthesis I	16.9932	25.2167	0.69805	Stable
COA-PWY: coenzyme A biosynthesis I (prokaryotic)	84.4224	116.815	0.711084	Stable
PWY-7184: pyrimidine deoxyribonucleotides de novo biosynthesis I	5.78954	16.7813	0.742159	Stable
P161-PWY: acetylene degradation (anaerobic)	45.3549	79.9569	0.744173	Stable
PWY-5189: tetrapyrrole biosynthesis II (from glycine)	4.57359	14.3395	0.75839	Stable
PWY0-1298: superpathway of pyrimidine deoxyribonucleosides degradation	3.59876	24.3448	0.75839	Stable
PWY-5103: L-isoleucine biosynthesis III	4.25928	33.7546	0.768479	Stable
PWY0-845: superpathway of pyridoxal 5'-phosphate biosynthesis and salvage	4.10762	26.6903	0.78979	Stable
VALSYN-PWY: L-valine biosynthesis	9.76365	47.2612	0.791927	Stable
PWY-5686: UMP biosynthesis I	202.744	212.037	0.821232	Stable
PWY-7187: pyrimidine deoxyribonucleotides de novo biosynthesis II	2.22397	11.6755	0.821536	Stable
PYRIDOXSYN-PWY: pyridoxal 5'-phosphate biosynthesis I	3.00765	21.8516	0.821536	Stable
PWY-7282: 4-amino-2-methyl-5-diphosphomethylpyrimidine biosynthesis II	6.83602	26.9009	0.821536	Stable
PWY-5973: cis-vaccenate biosynthesis	2.75507	28.5921	0.821536	Stable
PWY-7663: gondoate biosynthesis (anaerobic)	3.11745	57.9192	0.821889	Stable
PWY-7196: superpathway of pyrimidine ribonucleosides salvage	1.69221	1.26405	0.844277	Stable
COLANSYN-PWY: colanic acid building blocks biosynthesis	3.43918	12.181	0.844277	Stable
HOMOSER-METSYN-PWY: L-methionine biosynthesis I	1.41163	38.8321	0.853576	Stable
METSYN-PWY: superpathway of L-homoserine and L-methionine biosynthesis	2.59285	42.6096	0.853576	Stable
RIBOSYN2-PWY: flavin biosynthesis I (bacteria and plants)	40.8979	76.2611	0.853578	Stable
PWY-6163: chorismate biosynthesis from 3-dehydroquinate	23.7696	35.13	0.854988	Stable
PWY-6588: pyruvate fermentation to acetone	0.662035	10.0029	0.863457	Stable
PWY-5022: 4-aminobutanoate degradation V	1.1706	12.7243	0.863457	Stable
PHOSLIPSYN-PWY: superpathway of phospholipid biosynthesis I (bacteria)	2.49925	29.5418	0.863457	Stable
PWY-6608: guanosine nucleotides degradation III	1.26353	40.0184	0.863457	Stable
PWY-5347: superpathway of L-methionine biosynthesis (transsulfuration)	1.92351	44.0848	0.863457	Stable
PWY-7237: myo-, chiro- and scyllo-inositol degradation	6.24808	32.131	0.870172	Stable
BRANCHED-CHAIN-AA-SYN-PWY: superpathway of branched chain amino acid biosynthesis	4.45676	36.1346	0.870172	Stable
ILEUSYN-PWY: L-isoleucine biosynthesis I (from threonine)	9.15305	46.1295	0.870172	Stable
PWY-5913: partial TCA cycle (obligate autotrophs)	60.2915	61.8249	0.870172	Stable
PWY-7198: pyrimidine deoxyribonucleotides de novo biosynthesis IV	7.90534	7.49199	0.871508	Stable
PWY-6527: stachyose degradation	16.0565	57.2156	0.881139	Stable
MET-SAM-PWY: superpathway of S-adenosyl-L-methionine biosynthesis	2.49847	36.8104	0.88586	Stable
PWY-6876: isopropanol biosynthesis (engineered)	0.786139	2.35213	0.88842	Stable
PYRIDNUCSAL-PWY: NAD salvage pathway I (PNC VI cycle)	3.80158	9.94363	0.88842	Stable
PWY-5918: superpathway of heme b biosynthesis from glutamate	2.78717	17.6326	0.88842	Stable
KETOGLUCONMET-PWY: ketogluconate metabolism	0.598771	19.4786	0.88842	Stable
FUCCAT-PWY: fucose degradation	0.602018	23.3214	0.88842	Stable
PWY-3841: folate transformations II (plants)	75.5637	107.362	0.8934	Stable
PWY-6583: pyruvate fermentation to butanol I	0.935551	5.30515	0.902234	Stable
TRPSYN-PWY: L-tryptophan biosynthesis	3.21185	15.9386	0.902234	Stable
PWY4FS-8: phosphatidylglycerol biosynthesis II (non-plastidic)	2.63888	29.9145	0.902234	Stable
PWY4FS-7: phosphatidylglycerol biosynthesis I (plastidic)	2.63888	29.9145	0.902234	Stable
ORNDEG-PWY: superpathway of ornithine degradation	1.50011	32.7016	0.902234	Stable
PWY-7221: guanosine ribonucleotides de novo biosynthesis	200.01	195.448	0.914762	Stable
PWY-6386: UDP-N-acetylmuramoyl-pentapeptide biosynthesis II (lysine-containing)	188.527	183.679	0.923848	Stable
COA-PWY-1: superpathway of coenzyme A biosynthesis III (mammals)	195.247	199.985	0.924189	Stable
TRNA-CHARGING-PWY: tRNA charging	110.09	114.207	0.951953	Stable
PWY-4242	78.7203	107.844	0.961554	Stable
PWY-6470: peptidoglycan biosynthesis V (&beta;-lactam resistance)	9.48665	23.401	0.969372	Stable
PWY-3001: superpathway of L-isoleucine biosynthesis I	10.5035	39.0928	0.969372	Stable
ANAGLYCOLYSIS-PWY: glycolysis III (from glucose)	128.462	150.718	0.971304	Stable
PWY-5100: pyruvate fermentation to acetate and lactate II	93.723	143.371	0.990479	Stable

## Sheet: ST4
Table S4| Detailed information of 76 MAGs assembled in this study.
MAG ID	Number of contigs	Total length	N50 length	N90 length	Max length	Min length	GC%	Species-level represent	Species-level cluster ID	Shared	Completeness (%)	Contamination (%)	Quality	Phylum	Class	Order	Family	Genus	Species
GV1101	35	1526111	67498	24948	150608	2218	38.02	PV5611	clu_12	both	95.64	7.02	low-quality	Actinobacteria	Actinomycetia	Actinomycetales	Bifidobacteriaceae	Bifidobacterium	Bifidobacterium vaginale
GV1102	53	2303118	59862	26842	169151	5315	55.03	GV1102	clu_13	HA	97.16	1.42	high-quality	Actinobacteria	Actinomycetia	Actinomycetales	Actinomycetaceae	Mobiluncus	Mobiluncus mulieris
GV1103	144	988183	9076	2990	77174	2000	39.78	GV1808	clu_15	HA	63.46	0	low-quality	Firmicutes	Negativicutes	Veillonellales	Megasphaeraceae	28L	28L sp002892445
GV1104	82	1517303	34747	8002	104963	2154	44.54	GV1104	clu_5	both	88.77	1.6	medium-quality	Firmicutes	Clostridia	Saccharofermentanales	Mageeibacillaceae	Mageeibacillus	Mageeibacillus indolicus
GV1105	63	1105156	24920	8817	72619	2211	43.83	GV2301	clu_4	both	79.58	0	medium-quality	Actinobacteria	Actinomycetia	Actinomycetales	Bifidobacteriaceae	Bifidobacterium	Bifidobacterium vaginale
GV1106	49	1466088	63366	19555	215477	2047	46.41	PV5601	clu_11	both	92.14	0	high-quality	Actinobacteria	Coriobacteriia	Coriobacteriales	Eggerthellaceae	DNF00809	DNF00809 sp001552935
GV1107	60	1373537	51732	10384	178150	2009	42.62	PV4803	clu_1	both	96.13	0	high-quality	Actinobacteria	Coriobacteriia	Coriobacteriales	Atopobiaceae	Fannyhessea	Fannyhessea vaginae
GV1108	111	2161000	31482	7627	89758	2380	49.62	GV2206	clu_16	HA	95.31	0.34	high-quality	Bacteroidetes	Bacteroidia	Bacteroidales	Bacteroidaceae	Prevotella	Prevotella sp000758925
GV1109	261	1624170	7582	3274	31283	2000	49.76	GV1109	clu_19	HA	85.01	0.36	medium-quality	Bacteroidetes	Bacteroidia	Bacteroidales	Porphyromonadaceae	Porphyromonas	Porphyromonas gingivalis
GV1110	86	2496436	43832	16431	212493	2119	48.03	GV1110	clu_20	HA	98.57	1.41	high-quality	Bacteroidetes	Bacteroidia	Bacteroidales	Bacteroidaceae	Prevotella	unknown
GV1601	48	696988	21403	6063	66485	2060	44.21	PV2201	clu_10	both	51.06	0	low-quality	Actinobacteria	Actinomycetia	Actinomycetales	Bifidobacteriaceae	Bifidobacterium	Bifidobacterium sp002884815
GV1801	15	1370587	159052	60371	229224	8924	42.5	PV4803	clu_1	both	53.45	0	low-quality	Actinobacteria	Coriobacteriia	Coriobacteriales	Atopobiaceae	Fannyhessea	Fannyhessea vaginae
GV1802	12	652746	79217	31973	169306	8016	49.51	GV1802	clu_8	both	63.65	0.63	low-quality	Actinobacteria	Coriobacteriia	Coriobacteriales	Atopobiaceae	Fannyhessea	unknown
GV1803	279	1074503	4070	2304	14665	2002	53.85	GV1803	clu_21	HA	97.5	0	high-quality	Firmicutes	Clostridia	Lachnospirales	Lachnospiraceae	Stomatobaculum	Stomatobaculum sp002892395
GV1804	114	2691725	43302	10973	135344	2051	41.8	PV5610	clu_7	both	93.49	0	high-quality	Bacteroidetes	Bacteroidia	Bacteroidales	Bacteroidaceae	Prevotella	Prevotella timonensis
GV1805	89	2352343	46634	11959	133679	2196	46.2	GV1805	clu_14	both	56.18	0	low-quality	Bacteroidetes	Bacteroidia	Bacteroidales	Bacteroidaceae	Prevotella	Prevotella sp000479005
GV1806	15	788711	109336	28572	156461	2199	28.26	GV1806	clu_22	HA	96.77	0	high-quality	Fusobacteriota	Fusobacteriia	Fusobacteriales	Leptotrichiaceae	Sneathia	Sneathia amnii
GV1807	74	867741	14527	5794	48882	2088	43.04	PV3602	clu_2	both	53.62	0	low-quality	Actinobacteria	Actinomycetia	Actinomycetales	Bifidobacteriaceae	Bifidobacterium	Bifidobacterium vaginale
GV1808	25	676634	41964	14419	63435	2059	38.17	GV1808	clu_15	HA	50.3	0	low-quality	Firmicutes	Negativicutes	Veillonellales	Megasphaeraceae	28L	28L sp002892445
GV1809	38	1110854	37640	17723	101178	3150	43.83	GV2301	clu_4	both	74.43	0	medium-quality	Actinobacteria	Actinomycetia	Actinomycetales	Bifidobacteriaceae	Bifidobacterium	Bifidobacterium vaginale
GV1810	17	892779	67754	40431	108967	2276	38.7	PV5611	clu_12	both	61.78	7.02	low-quality	Actinobacteria	Actinomycetia	Actinomycetales	Bifidobacteriaceae	Bifidobacterium	Bifidobacterium vaginale
GV1811	31	1572055	94664	38273	145639	2100	46.39	PV5601	clu_11	both	98.99	0	high-quality	Actinobacteria	Coriobacteriia	Coriobacteriales	Eggerthellaceae	DNF00810	DNF00809 sp001552935
GV1812	12	1299750	159557	53757	582038	11441	48.33	GV1812	clu_9	both	88.71	0	medium-quality	Actinobacteria	Coriobacteriia	Coriobacteriales	Atopobiaceae	Fannyhessea	Fannyhessea vaginae
GV2001	42	656758	21403	7427	66485	3373	44.25	PV2201	clu_10	both	50.61	0	low-quality	Actinobacteria	Actinomycetia	Actinomycetales	Bifidobacteriaceae	Bifidobacterium	Bifidobacterium sp002884815
GV2201	202	2154505	17977	4716	101061	2017	55.56	GV1102	clu_13	HA	95.66	1.42	high-quality	Actinobacteria	Actinomycetia	Actinomycetales	Actinomycetaceae	Mobiluncus	Mobiluncus mulieris
GV2202	94	1394933	17962	7398	56072	2017	47.36	PV5607	clu_18	both	57.62	0	low-quality	Firmicutes	Negativicutes	Veillonellales	Megasphaeraceae	28L	28L sp000177555
GV2203	366	1736738	5224	2534	21538	2004	42.7	PV5610	clu_7	both	77.42	0	medium-quality	Bacteroidetes	Bacteroidia	Bacteroidales	Bacteroidaceae	Prevotella	Prevotella timonensis
GV2204	19	1189867	108439	27835	251490	3004	48.61	GV1812	clu_9	both	60.33	0	low-quality	Actinobacteria	Coriobacteriia	Coriobacteriales	Atopobiaceae	Fannyhessea	Fannyhessea vaginae
GV2205	249	1056748	4787	2348	14141	2008	45.49	GV1104	clu_5	both	95.5	1.6	high-quality	Firmicutes	Clostridia	Saccharofermentanales	Mageeibacillaceae	Mageeibacillus	Mageeibacillus indolicus
GV2206	71	2282206	49864	16268	111169	2330	49.24	GV2206	clu_16	HA	97.96	0.34	high-quality	Bacteroidetes	Bacteroidia	Bacteroidales	Bacteroidaceae	Prevotella	Prevotella sp000758925
GV2207	41	1054563	37382	15608	89264	2152	43.8	GV2301	clu_4	both	72.37	0	medium-quality	Actinobacteria	Actinomycetia	Actinomycetales	Bifidobacteriaceae	Bifidobacterium	Bifidobacterium vaginale
GV2208	95	1041686	17895	5290	40919	2058	50.56	GV1802	clu_8	both	86.85	0.63	medium-quality	Actinobacteria	Coriobacteriia	Coriobacteriales	Atopobiaceae	Fannyhessea	unknown
GV2301	10	1169202	189860	56507	462778	2752	42.52	GV2301	clu_4	both	65.52	0	low-quality	Actinobacteria	Actinomycetia	Actinomycetales	Bifidobacteriaceae	Bifidobacterium	Bifidobacterium vaginale
GV2801	16	1403175	103885	48943	280500	12266	42.57	PV4803	clu_1	both	100	0	high-quality	Actinobacteria	Coriobacteriia	Coriobacteriales	Atopobiaceae	Fannyhessea	Fannyhessea vaginae
GV2901	174	1526767	11868	4017	55124	2062	44.9	GV1104	clu_5	both	83.92	1.6	medium-quality	Firmicutes	Clostridia	Saccharofermentanales	Mageeibacillaceae	Mageeibacillus	Mageeibacillus indolicus
GV2902	173	1119523	8565	2921	28708	2024	43.28	PV4803	clu_1	both	75.07	0	medium-quality	Actinobacteria	Coriobacteriia	Coriobacteriales	Atopobiaceae	Fannyhessea	Fannyhessea vaginae
PV2001	32	750002	34544	10931	83888	3904	37.07	PV2001	clu_3	SL	50	0	low-quality	Firmicutes	Bacilli	Lactobacillales	Lactobacillaceae	Lactobacillus	Lactobacillus crispatus
PV2101	5	994842	372857	96782	392400	28379	43.24	PV3001	clu_17	SL	65.18	0	low-quality	Actinobacteria	Actinomycetia	Actinomycetales	Bifidobacteriaceae	Bifidobacterium	Bifidobacterium vaginale
PV2201	5	865237	145831	113062	417504	71233	44.02	PV2201	clu_10	both	55.45	0	low-quality	Actinobacteria	Actinomycetia	Actinomycetales	Bifidobacteriaceae	Bifidobacterium	Bifidobacterium sp002884815
PV2501	9	1007132	127545	77688	289891	25221	42.87	PV4803	clu_1	both	60.48	0	low-quality	Actinobacteria	Coriobacteriia	Coriobacteriales	Atopobiaceae	Fannyhessea	Fannyhessea vaginae
PV2601	101	1702148	25352	9447	53032	2218	37.11	PV2001	clu_3	SL	86.04	0	medium-quality	Firmicutes	Bacilli	Lactobacillales	Lactobacillaceae	Lactobacillus	Lactobacillus crispatus
PV2901	10	795249	113129	36762	152269	27020	43.34	PV3602	clu_2	both	52.73	0	low-quality	Actinobacteria	Actinomycetia	Actinomycetales	Bifidobacteriaceae	Bifidobacterium	Bifidobacterium vaginale
PV2902	25	955996	50930	19515	126962	4235	32.79	PV4001	clu_6	SL	75.49	0.44	medium-quality	Firmicutes	Bacilli	Lactobacillales	Lactobacillaceae	Lactobacillus	Lactobacillus iners
PV3001	7	715912	416648	46699	416648	15576	44.04	PV3001	clu_17	SL	50.77	0	low-quality	Actinobacteria	Actinomycetia	Actinomycetales	Bifidobacteriaceae	Bifidobacterium	Bifidobacterium vaginale
PV3201	114	1849017	28393	7233	94638	2117	36.88	PV2001	clu_3	SL	91.88	0	high-quality	Firmicutes	Bacilli	Lactobacillales	Lactobacillaceae	Lactobacillus	Lactobacillus crispatus
PV3301	125	783108	8311	2935	24456	2034	32.68	PV4001	clu_6	SL	64.02	0.44	low-quality	Firmicutes	Bacilli	Lactobacillales	Lactobacillaceae	Lactobacillus	Lactobacillus iners
PV3501	12	1063748	116110	54099	215758	28561	42.41	PV3602	clu_2	both	60.45	0	low-quality	Actinobacteria	Actinomycetia	Actinomycetales	Bifidobacteriaceae	Bifidobacterium	Bifidobacterium vaginale
PV3601	58	1442765	41351	11456	296671	2141	42.68	PV4803	clu_1	both	99.19	0	high-quality	Actinobacteria	Coriobacteriia	Coriobacteriales	Atopobiaceae	Fannyhessea	Fannyhessea vaginae
PV3602	13	1203212	177060	36960	235560	17654	42.21	PV3602	clu_2	both	69.09	0	low-quality	Actinobacteria	Actinomycetia	Actinomycetales	Bifidobacteriaceae	Bifidobacterium	Bifidobacterium vaginale
PV3701	204	762743	3828	2250	14206	2000	42.47	PV3602	clu_2	both	51.42	0	low-quality	Actinobacteria	Actinomycetia	Actinomycetales	Bifidobacteriaceae	Bifidobacterium	Bifidobacterium vaginale
PV3702	24	1250384	71753	24257	298511	5388	32.51	PV4001	clu_6	SL	87.88	0.44	medium-quality	Firmicutes	Bacilli	Lactobacillales	Lactobacillaceae	Lactobacillus	Lactobacillus iners
PV3901	410	1555795	3887	2308	21055	2002	42.83	PV5610	clu_7	both	54.61	0	low-quality	Bacteroidetes	Bacteroidia	Bacteroidales	Bacteroidaceae	Prevotella	Prevotella timonensis
PV4001	21	838238	99093	14071	163354	2916	33.12	PV4001	clu_6	SL	61.42	0.44	low-quality	Firmicutes	Bacilli	Lactobacillales	Lactobacillaceae	Lactobacillus	Lactobacillus iners
PV4002	61	1086608	29535	8275	84534	2162	36.8	PV2001	clu_3	SL	68.83	0	low-quality	Firmicutes	Bacilli	Lactobacillales	Lactobacillaceae	Lactobacillus	Lactobacillus crispatus
PV4401	190	697671	3948	2257	15088	2010	43.47	PV4803	clu_1	both	53.62	0	low-quality	Actinobacteria	Coriobacteriia	Coriobacteriales	Atopobiaceae	Fannyhessea	Fannyhessea vaginae
PV4601	125	1746403	26743	6017	58468	2034	37.1	PV2001	clu_3	SL	85.93	0	medium-quality	Firmicutes	Bacilli	Lactobacillales	Lactobacillaceae	Lactobacillus	Lactobacillus crispatus
PV4801	397	3687047	13270	4264	74497	2015	51.27	PV4801	clu_23	SL	88.09	2.05	medium-quality	Proteobacteria	Gammaproteobacteria	Enterobacterales	Enterobacteriaceae	Escherichia	Escherichia coli
PV4802	348	1753740	6030	2588	33481	2003	38.38	PV4802	clu_24	SL	67.33	1.82	low-quality	Firmicutes	Bacilli	Lactobacillales	Enterococcaceae	Enterococcus	Enterococcus faecalis
PV4803	8	1395571	310187	74746	389955	66491	42.64	PV4803	clu_1	both	100	0	high-quality	Actinobacteria	Coriobacteriia	Coriobacteriales	Atopobiaceae	Fannyhessea	Fannyhessea vaginae
PV5001	16	1031543	147244	28714	174505	9726	40.3	PV3602	clu_2	both	56.14	0	low-quality	Actinobacteria	Actinomycetia	Actinomycetales	Bifidobacteriaceae	Bifidobacterium	Bifidobacterium vaginale
PV5201	37	1121984	46741	14102	115859	2363	40.37	PV3602	clu_2	both	69.97	0	low-quality	Actinobacteria	Actinomycetia	Actinomycetales	Bifidobacteriaceae	Bifidobacterium	Bifidobacterium vaginale
PV5202	203	906120	4985	2585	17202	2018	43.09	PV4803	clu_1	both	67.01	0	low-quality	Actinobacteria	Coriobacteriia	Coriobacteriales	Atopobiaceae	Fannyhessea	Fannyhessea vaginae
PV5401	156	1794163	16264	5644	51579	2042	37.09	PV2001	clu_3	SL	86.94	0	medium-quality	Firmicutes	Bacilli	Lactobacillales	Lactobacillaceae	Lactobacillus	Lactobacillus crispatus
PV5501	16	1533760	161723	53368	290021	2661	43.1	GV2301	clu_4	both	99.39	0	high-quality	Actinobacteria	Actinomycetia	Actinomycetales	Bifidobacteriaceae	Bifidobacterium	Bifidobacterium vaginale
PV5601	24	1564581	159420	38279	340062	2877	46.69	PV5601	clu_11	both	95.77	0	high-quality	Actinobacteria	Coriobacteriia	Coriobacteriales	Eggerthellaceae	DNF00811	DNF00809 sp001552935
PV5602	80	2277966	46312	14824	205522	2178	46.08	GV1805	clu_14	both	94.68	0	high-quality	Bacteroidetes	Bacteroidia	Bacteroidales	Bacteroidaceae	Prevotella	Prevotella sp000479005
PV5603	256	1099255	4618	2598	13604	2005	45.34	GV1104	clu_5	both	64.74	1.6	low-quality	Firmicutes	Clostridia	Saccharofermentanales	Mageeibacillaceae	Mageeibacillus	Mageeibacillus indolicus
PV5604	134	1187682	13749	3848	47255	2035	39.68	PV5604	clu_25	SL	82.67	1.28	medium-quality	Firmicutes	Bacilli	Lactobacillales	Aerococcaceae	Aerococcus	Aerococcus christensenii
PV5605	3	740681	373945	349310	373945	17426	41.26	PV5605	clu_26	SL	63.48	0	low-quality	Firmicutes	Clostridia	Saccharofermentanales	Fastidiosipilaceae	unknown	unknown
PV5606	305	1241512	4524	2427	17529	2020	53.33	PV5606	clu_27	SL	70.68	0.42	medium-quality	Bacteroidetes	Bacteroidia	Bacteroidales	Porphyromonadaceae	Porphyromonas	unknown
PV5607	18	1552973	92960	52212	225802	12086	46.47	PV5607	clu_18	both	100	0	high-quality	Firmicutes	Negativicutes	Veillonellales	Megasphaeraceae	28L	28L sp000177555
PV5608	44	1319510	63416	16323	196865	2128	49.97	GV1802	clu_8	both	98.39	0.63	high-quality	Actinobacteria	Coriobacteriia	Coriobacteriales	Atopobiaceae	Fannyhessea	unknown
PV5609	192	997025	5758	2960	17520	2030	49.22	GV1812	clu_9	both	76.26	0	medium-quality	Actinobacteria	Coriobacteriia	Coriobacteriales	Atopobiaceae	Fannyhessea	Fannyhessea vaginae
PV5610	31	1592185	79797	30044	173124	2451	41.72	PV5610	clu_7	both	65.18	0	low-quality	Bacteroidetes	Bacteroidia	Bacteroidales	Bacteroidaceae	Prevotella	Prevotella timonensis
PV5611	27	1248919	90842	25068	117056	2777	37.73	PV5611	clu_12	both	65.79	7.02	low-quality	Actinobacteria	Actinomycetia	Actinomycetales	Bifidobacteriaceae	Bifidobacterium	Bifidobacterium vaginale
PV5612	61	1242908	40504	9186	101933	2319	43.09	PV4803	clu_1	both	93.32	0	high-quality	Actinobacteria	Coriobacteriia	Coriobacteriales	Atopobiaceae	Fannyhessea	Fannyhessea vaginae

## Sheet: ST5
Table S5| Detailed information of 191 vOTUs assembled in this study.
vOTU ID	CheckV quality	Viral family assignment	Host assignment
GV11_ctg10	Medium-quality	Unknown	unmatch
GV11_ctg105	Low-quality	Unknown	unmatch
GV11_ctg109	Low-quality	Siphoviridae	unmatch
GV11_ctg116	Low-quality	Unknown	unmatch
GV11_ctg134	Low-quality	Unknown	unmatch
GV11_ctg142	Low-quality	Unknown	PV5603
GV11_ctg149	Not-determined	Unknown	GV1105,GV2301,GV2207,PV5501,GV1809
GV11_ctg21	Low-quality	Unknown	unmatch
GV11_ctg23	Low-quality	Siphoviridae	unmatch
GV11_ctg26	Not-determined	Unknown	PV5602,GV1805,GV1804,GV1110
GV11_ctg40	Low-quality	Unknown	unmatch
GV11_ctg54	Not-determined	Unknown	unmatch
GV11_ctg59	Not-determined	Unknown	unmatch
GV11_ctg62	Not-determined	Unknown	unmatch
GV11_ctg67	Medium-quality	Siphoviridae	PV5611,GV1101
GV11_ctg79	Low-quality	Unknown	PV4001,PV3702,PV2902
GV11_ctg8	Medium-quality	Unknown	unmatch
GV11_ctg85	High-quality	Unknown	GV1110
GV15_ctg4	Low-quality	Siphoviridae	PV3702
GV16_ctg12	Not-determined	Unknown	unmatch
GV18_ctg101	Low-quality	Unknown	unmatch
GV18_ctg113	Not-determined	Unknown	GV1812
GV18_ctg122	Low-quality	Unknown	unmatch
GV18_ctg13	Medium-quality	Siphoviridae	PV5607
GV18_ctg19	Medium-quality	Myoviridae	unmatch
GV18_ctg20	Not-determined	Unknown	GV1805,GV1110
GV18_ctg28	Low-quality	Unknown	GV1804
GV18_ctg30	Not-determined	Unknown	unmatch
GV18_ctg31	Medium-quality	Unknown	unmatch
GV18_ctg32	Low-quality	Siphoviridae	unmatch
GV18_ctg33	Low-quality	Unknown	unmatch
GV18_ctg35	Not-determined	Unknown	unmatch
GV18_ctg39	Not-determined	Unknown	unmatch
GV18_ctg45	Low-quality	Siphoviridae	PV4001,PV5607
GV18_ctg51	Medium-quality	Myoviridae	GV1806
GV18_ctg56	Medium-quality	Unknown	GV1805
GV18_ctg57	Low-quality	Unknown	unmatch
GV18_ctg58	Low-quality	Siphoviridae	PV5501
GV18_ctg59	Low-quality	Podoviridae	unmatch
GV18_ctg60	Not-determined	Unknown	unmatch
GV18_ctg62	Not-determined	Unknown	unmatch
GV18_ctg67	Not-determined	Siphoviridae	unmatch
GV18_ctg76	Not-determined	Unknown	unmatch
GV18_ctg88	Low-quality	Unknown	unmatch
GV18_ctg89	Low-quality	Unknown	GV1804,GV2207
GV18_ctg90	Not-determined	Unknown	unmatch
GV18_ctg92	Not-determined	Unknown	GV1805
GV18_ctg96	Medium-quality	Siphoviridae	GV1103,PV5607
GV19_ctg3	Low-quality	Unknown	PV2902,PV3702,PV4001,PV3301
GV19_ctg6	Low-quality	Unknown	PV2902,PV3702
GV19_ctg7	Not-determined	Unknown	PV3702
GV20_ctg17	Not-determined	Unknown	unmatch
GV20_ctg22	Not-determined	Unknown	GV2001,GV1601
GV20_ctg9	Not-determined	Unknown	PV3702
GV22_ctg103	Low-quality	Unknown	PV3601,GV1812
GV22_ctg11	Not-determined	Unknown	GV2001,GV1601
GV22_ctg114	Medium-quality	Unknown	unmatch
GV22_ctg129	Low-quality	Siphoviridae	PV5501
GV22_ctg139	High-quality	Siphoviridae	PV4001
GV22_ctg142	Low-quality	Unknown	GV1805
GV22_ctg26	Not-determined	Unknown	GV1108
GV22_ctg30	Low-quality	Herelleviridae	unmatch
GV22_ctg31	Low-quality	Unknown	PV5610
GV22_ctg37	Low-quality	Unknown	GV2203
GV22_ctg45	Low-quality	Unknown	GV1110,GV1108,GV1805
GV22_ctg49	Medium-quality	Unknown	unmatch
GV22_ctg51	Not-determined	Unknown	unmatch
GV22_ctg61	Low-quality	Unknown	unmatch
GV22_ctg62	Low-quality	Unknown	unmatch
GV22_ctg63	Low-quality	Unknown	GV1110
GV22_ctg78	Not-determined	Unknown	PV5610
GV22_ctg79	Low-quality	Siphoviridae	unmatch
GV22_ctg8	Low-quality	Siphoviridae	unmatch
GV22_ctg92	Medium-quality	Unknown	GV1106
GV22_ctg95	Low-quality	Podoviridae	PV3601
GV23_ctg1	Low-quality	Siphoviridae	PV2902,PV3702
GV23_ctg8	Complete	Siphoviridae	PV5501
GV23_ctg9	Medium-quality	Siphoviridae	PV3702,PV4001,PV2902
GV28_ctg10	Low-quality	Unknown	unmatch
GV28_ctg20	Medium-quality	Siphoviridae	unmatch
GV28_ctg23	Low-quality	Myoviridae	PV3001,PV2901,PV2201
GV29_ctg4	Low-quality	Unknown	unmatch
GV34_ctg2	High-quality	Siphoviridae	unmatch
PV20_ctg17	Complete	Unknown	PV2001,PV4002
PV20_ctg21	Medium-quality	Unknown	PV2601,PV4002,PV4601
PV20_ctg24	Low-quality	Myoviridae	PV4001,PV2601,PV3201,PV5401,PV4601
PV21_ctg1	Not-determined	Unknown	unmatch
PV22_ctg3	Medium-quality	Siphoviridae	PV2901,PV3602,PV3501
PV25_ctg1	Low-quality	Unknown	PV3601,GV2801
PV26_ctg16	High-quality	Myoviridae	PV2601,PV5401
PV26_ctg17	Medium-quality	Siphoviridae	PV2601
PV27_ctg2	Not-determined	Unknown	PV3702
PV27_ctg3	Low-quality	Unknown	PV3702
PV29_ctg13	Not-determined	Unknown	PV3701,PV5201
PV29_ctg16	Not-determined	Unknown	PV3601
PV30_ctg1	Not-determined	Unknown	unmatch
PV32_ctg1	Complete	Papillomaviridae	unmatch
PV33_ctg16	Low-quality	Unknown	unmatch
PV33_ctg19	Low-quality	Unknown	PV3201,PV2601
PV33_ctg2	Not-determined	Unknown	unmatch
PV33_ctg20	Medium-quality	Siphoviridae	PV4002,PV4601,PV3201,PV2001,PV5401
PV33_ctg4	Low-quality	Unknown	unmatch
PV33_ctg8	Low-quality	Unknown	PV3702,PV4001,PV2902
PV34_ctg12	Medium-quality	Siphoviridae	PV2601
PV34_ctg14	Low-quality	Siphoviridae	PV4002,PV4601,PV2001,PV3201,PV2601,PV5401
PV34_ctg16	Not-determined	Unknown	unmatch
PV34_ctg17	Not-determined	Unknown	PV5401,PV2601,PV4601,PV3201
PV34_ctg2	Low-quality	Siphoviridae	unmatch
PV34_ctg4	Low-quality	Unknown	PV2001,PV4601,PV4002,PV3201,PV5401
PV34_ctg6	Low-quality	Siphoviridae	PV4601,PV4002,PV3201,PV2001,PV5401
PV34_ctg7	Low-quality	Siphoviridae	PV5401,PV2601
PV36_ctg3	Low-quality	Siphoviridae	GV2801,GV2204
PV36_ctg4	Low-quality	Siphoviridae	PV3601,GV2801
PV36_ctg5	Not-determined	Unknown	GV2001,GV1601,PV2201
PV37_ctg1	Not-determined	Unknown	PV3702
PV37_ctg10	Low-quality	Siphoviridae	PV3702,PV4001
PV37_ctg2	Low-quality	Unknown	PV3702
PV37_ctg4	Low-quality	Myoviridae	PV3501,PV3602,PV2901,PV2101,PV3001,GV1601,PV5501
PV37_ctg7	Not-determined	Unknown	PV3702
PV37_ctg8	Not-determined	Unknown	PV3702
PV38_ctg15	Not-determined	Unknown	PV3201,PV2601,PV4601,PV5401,PV4002
PV38_ctg18	Low-quality	Unknown	PV5401,PV2601
PV38_ctg25	Low-quality	Siphoviridae	PV4002,PV2001,PV2601,PV5401,PV4601
PV40_ctg12	Complete	Siphoviridae	PV3702,PV2902
PV40_ctg7	Low-quality	Myoviridae	PV4001
PV44_ctg9	Not-determined	Unknown	unmatch
PV46_ctg16	Medium-quality	Unknown	unmatch
PV48_ctg103	Low-quality	Unknown	unmatch
PV48_ctg107	Medium-quality	Unknown	unmatch
PV48_ctg109	High-quality	Myoviridae	unmatch
PV48_ctg116	Low-quality	Podoviridae	unmatch
PV48_ctg125	Low-quality	Siphoviridae	unmatch
PV48_ctg136	Low-quality	Myoviridae	unmatch
PV48_ctg139	Complete	Siphoviridae	unmatch
PV48_ctg18	Low-quality	Unknown	PV4802
PV48_ctg19	Low-quality	Unknown	unmatch
PV48_ctg2	Medium-quality	Inoviridae	unmatch
PV48_ctg25	Low-quality	Podoviridae	unmatch
PV48_ctg28	Low-quality	Myoviridae	unmatch
PV48_ctg30	Low-quality	Siphoviridae	unmatch
PV48_ctg33	Medium-quality	Myoviridae	unmatch
PV48_ctg36	Low-quality	Siphoviridae	unmatch
PV48_ctg40	Medium-quality	Podoviridae	unmatch
PV48_ctg43	Low-quality	Siphoviridae	unmatch
PV48_ctg46	High-quality	Myoviridae	unmatch
PV48_ctg51	Low-quality	Myoviridae	unmatch
PV48_ctg52	Low-quality	Unknown	PV4801
PV48_ctg66	High-quality	Podoviridae	unmatch
PV48_ctg74	Low-quality	Siphoviridae	unmatch
PV48_ctg76	Low-quality	Myoviridae	unmatch
PV48_ctg77	Low-quality	Podoviridae	unmatch
PV48_ctg79	High-quality	unclassified_Caudovirales	unmatch
PV48_ctg9	Low-quality	Myoviridae	unmatch
PV49_ctg15	Complete	Myoviridae	PV3201,PV5401,PV4601,PV4002
PV49_ctg16	Medium-quality	Myoviridae	unmatch
PV49_ctg7	Not-determined	Unknown	PV4601,PV2601,PV5401
PV51_ctg12	High-quality	Unknown	unmatch
PV51_ctg13	Low-quality	Unknown	unmatch
PV51_ctg5	Low-quality	Unknown	unmatch
PV51_ctg8	Not-determined	Unknown	PV5401,PV4601,PV3201,PV2601
PV51_ctg9	Not-determined	Unknown	unmatch
PV52_ctg10	Low-quality	Siphoviridae	GV2204
PV52_ctg11	Complete	Papillomaviridae	unmatch
PV52_ctg7	Low-quality	Unknown	PV3601
PV55_ctg1	Low-quality	Myoviridae	PV2901,PV2201,PV3001
PV56_ctg104	High-quality	Unknown	unmatch
PV56_ctg108	Not-determined	Unknown	PV5611
PV56_ctg11	Low-quality	Siphoviridae	PV3702
PV56_ctg116	Not-determined	Unknown	GV1101
PV56_ctg12	Not-determined	Unknown	GV2801
PV56_ctg125	Low-quality	Unknown	PV5611
PV56_ctg24	Not-determined	Unknown	PV5611,GV1101,PV3602,PV5501
PV56_ctg27	Low-quality	Unknown	PV3702,PV2902
PV56_ctg29	Not-determined	Unknown	GV2203
PV56_ctg32	Not-determined	Unknown	GV1110
PV56_ctg35	Not-determined	Unknown	PV5610
PV56_ctg38	Low-quality	Unknown	unmatch
PV56_ctg42	Low-quality	Siphoviridae	PV5607,GV2202
PV56_ctg49	Not-determined	Unknown	GV1811
PV56_ctg52	Not-determined	Unknown	unmatch
PV56_ctg57	Low-quality	Unknown	GV1802
PV56_ctg58	Low-quality	Unknown	unmatch
PV56_ctg60	Low-quality	Unknown	GV1101
PV56_ctg64	Low-quality	Siphoviridae	PV5501
PV56_ctg67	Medium-quality	Unknown	PV5001,PV5611
PV56_ctg69	Not-determined	Unknown	PV3301,PV3702,PV2902,PV4001
PV56_ctg72	Low-quality	Unknown	unmatch
PV56_ctg78	Low-quality	Siphoviridae	GV2204
PV56_ctg87	Medium-quality	Siphoviridae	GV2204
PV56_ctg91	Complete	Unknown	GV1106,PV5601,GV1811
PV56_ctg99	Medium-quality	Unknown	unmatch

## Sheet: ST6
Table S6| Detailed information of 322 KOs in frequency between the HA-enriched and SL-enriched vOTUs.
KOs ID	Number of cccurrent in HA-enriched vOTUs	Number of cccurrent in SL-enriched vOTUs	p-value	q-value	KO description
K07273	10	1	0.552026	1	acm; lysozyme
K03111	7	2	0.0971345	1	ssb; single-strand DNA-binding protein
K07741	7	1	0.433084	1	antB; anti-repressor protein
K06909	7	0	1	1	xtmB; phage terminase large subunit
K06400	7	0	1	1	spoIVCA; site-specific DNA recombinase
K06919	6	1	0.38862	1	K06919; putative DNA primase/helicase
K07483	6	1	0.38862	1	K07483; transposase
K00558	6	0	1	1	DNMT1, dcm; DNA (cytosine-5)-methyltransferase 1 [EC:2.1.1.37]
K04763	6	0	1	1	xerD; integrase/recombinase XerD
K21449	6	0	1	1	ata, sadA, emaA; trimeric autotransporter adhesin
K01356	5	1	0.341591	1	lexA; repressor LexA [EC:3.4.21.88]
K07497	4	1	0.2919	1	K07497; putative transposase
K02334	4	1	0.2919	1	dpo; DNA polymerase bacteriophage-type [EC:2.7.7.7]
K07473	4	0	1	1	dinJ; DNA-damage-inducible protein J
K07485	4	0	1	1	K07485; transposase
K01155	4	0	1	1	E3.1.21.4; type II restriction enzyme [EC:3.1.21.4]
K07474	3	1	0.239448	1	xtmA; phage terminase small subunit
K07729	3	1	0.239448	1	K07729; putative transcriptional regulator
K07451	3	1	0.239448	1	mcrA; 5-methylcytosine-specific restriction enzyme A [EC:3.1.21.-]
K00571	3	1	0.239448	1	E2.1.1.72; site-specific DNA-methyltransferase (adenine-specific) [EC:2.1.1.72]
K14059	3	1	0.239448	1	int; integrase
K07455	3	0	1	1	recT; recombination protein RecT
K00986	3	0	1	1	ltrA; RNA-directed DNA polymerase [EC:2.7.7.49]
K01447	3	0	1	1	xlyAB; N-acetylmuramoyl-L-alanine amidase [EC:3.5.1.28]
K03466	3	0	1	1	ftsK, spoIIIE; DNA segregation ATPase FtsK/SpoIIIE, S-DNA-T family
K01185	3	0	1	1	E3.2.1.17; lysozyme [EC:3.2.1.17]
K07727	3	0	1	1	K07727; putative transcriptional regulator
K01358	3	0	1	1	clpP, CLPP; ATP-dependent Clp protease, protease subunit [EC:3.4.21.92]
K03574	3	0	1	1	mutT, NUDT15, MTH2; 8-oxo-dGTP diphosphatase [EC:3.6.1.55]
K03427	3	0	1	1	hsdM; type I restriction enzyme M protein [EC:2.1.1.72]
K06147	3	0	1	1	ABCB-BAC; ATP-binding cassette, subfamily B, bacterial
K02244	2	1	0.184135	1	comGB; competence protein ComGB
K02248	2	1	0.184135	1	comGF; competence protein ComGF
K02243	2	1	0.184135	1	comGA; competence protein ComGA
K00925	2	1	0.184135	1	ackA; acetate kinase [EC:2.7.2.1]
K02245	2	1	0.184135	1	comGC; competence protein ComGC
K02246	2	1	0.184135	1	comGD; competence protein ComGD
K07029	2	0	1	1	dagK; diacylglycerol kinase (ATP) [EC:2.7.1.107]
K07133	2	0	1	1	K07133; uncharacterized protein
K03655	2	0	1	1	recG; ATP-dependent DNA helicase RecG [EC:3.6.4.12]
K07493	2	0	1	1	K07493; putative transposase
K01990	2	0	1	1	ABC-2.A; ABC-2 type transport system ATP-binding protein
K07467	2	0	1	1	rstA1; phage replication initiation protein
K00561	2	0	1	1	ermC, ermA; 23S rRNA (adenine-N6)-dimethyltransferase [EC:2.1.1.184]
K11904	2	0	1	1	vgrG; type VI secretion system secreted protein VgrG
K01139	2	0	1	1	spoT; GTP diphosphokinase / guanosine-3',5'-bis(diphosphate) 3'-diphosphatase [EC:2.7.6.5 3.1.7.2]
K02315	2	0	1	1	dnaC; DNA replication protein DnaC
K06223	2	0	1	1	dam; DNA adenine methylase [EC:2.1.1.72]
K00995	2	0	1	1	pgsA, PGS1; CDP-diacylglycerol---glycerol-3-phosphate 3-phosphatidyltransferase [EC:2.7.8.5]
K02824	2	0	1	1	uraA, pyrP; uracil permease
K07112	2	0	1	1	K07112; uncharacterized protein
K02226	2	0	1	1	cobC, phpB; alpha-ribazole phosphatase [EC:3.1.3.73]
K03215	2	0	1	1	rumA; 23S rRNA (uracil1939-C5)-methyltransferase [EC:2.1.1.190]
K01154	2	0	1	1	hsdS; type I restriction enzyme, S subunit [EC:3.1.21.3]
K06871	2	0	1	1	K06871; uncharacterized protein
K04068	2	0	1	1	nrdG; anaerobic ribonucleoside-triphosphate reductase activating protein [EC:1.97.1.4]
K01552	2	0	1	1	ecfA; energy-coupling factor transport system ATP-binding protein [EC:7.-.-.-]
K01489	2	0	1	1	cdd, CDA; cytidine deaminase [EC:3.5.4.5]
K06206	2	0	1	1	sfsA; sugar fermentation stimulation protein A
K18843	2	0	1	1	hicB; antitoxin HicB
K02078	2	0	1	1	acpP; acyl carrier protein
K07496	2	0	1	1	K07496; putative transposase
K01737	1	1	0.125859	1	queD, ptpS, PTS; 6-pyruvoyltetrahydropterin/6-carboxytetrahydropterin synthase [EC:4.2.3.12 4.1.2.50]
K07284	1	1	0.125859	1	srtA; sortase A [EC:3.4.22.70]
K01104	1	1	0.125859	1	E3.1.3.48; protein-tyrosine phosphatase [EC:3.1.3.48]
K03657	1	1	0.125859	1	uvrD, pcrA; DNA helicase II / ATP-dependent DNA helicase PcrA [EC:3.6.4.12]
K06889	1	1	0.125859	1	K06889; uncharacterized protein
K06381	1	1	0.125859	1	spoIID; stage II sporulation protein D
K03431	1	1	0.125859	1	glmM; phosphoglucosamine mutase [EC:5.4.2.10]
K07482	1	1	0.125859	1	K07482; transposase, IS30 family
K18672	1	1	0.125859	1	dacA; diadenylate cyclase [EC:2.7.7.85]
K23349	1	1	0.125859	1	dmsD; putative dimethyl sulfoxide reductase chaperone
K14060	1	0	1	1	pinR; putative DNA-invertase from lambdoid prophage Rac
K08309	1	0	1	1	slt; soluble lytic murein transglycosylase [EC:4.2.2.-]
K00560	1	0	1	1	thyA, TYMS; thymidylate synthase [EC:2.1.1.45]
K02429	1	0	1	1	fucP; MFS transporter, FHS family, L-fucose permease
K21071	1	0	1	1	pfk, pfp; ATP-dependent phosphofructokinase / diphosphate-dependent phosphofructokinase [EC:2.7.1.11 2.7.1.90]
K06182	1	0	1	1	rluF; 23S rRNA pseudouridine2604 synthase [EC:5.4.99.21]
K07651	1	0	1	1	resE; two-component system, OmpR family, sensor histidine kinase ResE [EC:2.7.13.3]
K07775	1	0	1	1	resD; two-component system, OmpR family, response regulator ResD
K07137	1	0	1	1	K07137; uncharacterized protein
K02346	1	0	1	1	dinB; DNA polymerase IV [EC:2.7.7.7]
K06180	1	0	1	1	rluD; 23S rRNA pseudouridine1911/1915/1917 synthase [EC:5.4.99.23]
K08281	1	0	1	1	pncA; nicotinamidase/pyrazinamidase [EC:3.5.1.19 3.5.1.-]
K03768	1	0	1	1	PPIB, ppiB; peptidyl-prolyl cis-trans isomerase B (cyclophilin B) [EC:5.2.1.8]
K22278	1	0	1	1	pgdA; peptidoglycan-N-acetylglucosamine deacetylase [EC:3.5.1.104]
K15773	1	0	1	1	hipB; HTH-type transcriptional regulator / antitoxin HipB
K01938	1	0	1	1	fhs; formate--tetrahydrofolate ligase [EC:6.3.4.3]
K16264	1	0	1	1	czcD, zitB; cobalt-zinc-cadmium efflux system protein
K01808	1	0	1	1	rpiB; ribose 5-phosphate isomerase B [EC:5.3.1.6]
K15640	1	0	1	1	K15640, phoE; uncharacterized phosphatase
K16089	1	0	1	1	TC.FEV.OM2, cirA, cfrA, hmuR; outer membrane receptor for ferrienterochelin and colicins
K07448	1	0	1	1	mrr; restriction system protein
K00615	1	0	1	1	E2.2.1.1, tktA, tktB; transketolase [EC:2.2.1.1]
K00873	1	0	1	1	PK, pyk; pyruvate kinase [EC:2.7.1.40]
K07684	1	0	1	1	narL; two-component system, NarL family, nitrate/nitrite response regulator NarL
K19157	1	0	1	1	yafQ; mRNA interferase YafQ [EC:3.1.-.-]
K07675	1	0	1	1	uhpB; two-component system, NarL family, sensor histidine kinase UhpB [EC:2.7.13.3]
K07341	1	0	1	1	doc; death on curing protein
K00384	1	0	1	1	trxB, TRR; thioredoxin reductase (NADPH) [EC:1.8.1.9]
K01520	1	0	1	1	dut, DUT; dUTP pyrophosphatase [EC:3.6.1.23]
K18830	1	0	1	1	pezA; HTH-type transcriptional regulator / antitoxin PezA
K07504	1	0	1	1	K07504; predicted type IV restriction endonuclease
K21471	1	0	1	1	cwlO; peptidoglycan DL-endopeptidase CwlO [EC:3.4.-.-]
K03100	1	0	1	1	lepB; signal peptidase I [EC:3.4.21.89]
K03496	1	0	1	1	parA, soj; chromosome partitioning protein
K00962	1	0	1	1	pnp, PNPT1; polyribonucleotide nucleotidyltransferase [EC:2.7.7.8]
K13292	1	0	1	1	lgt, umpA; phosphatidylglycerol---prolipoprotein diacylglyceryl transferase [EC:2.5.1.145]
K05823	1	0	1	1	dapL; N-acetyldiaminopimelate deacetylase [EC:3.5.1.47]
K07258	1	0	1	1	dacC, dacA, dacD; serine-type D-Ala-D-Ala carboxypeptidase (penicillin-binding protein 5/6) [EC:3.4.16.4]
K00981	1	0	1	1	E2.7.7.41, CDS1, CDS2, cdsA; phosphatidate cytidylyltransferase [EC:2.7.7.41]
K19123	1	0	1	1	casA, cse1; CRISPR system Cascade subunit CasA
K00688	1	0	1	1	PYG, glgP; glycogen phosphorylase [EC:2.4.1.1]
K07012	1	0	1	1	cas3; CRISPR-associated endonuclease/helicase Cas3 [EC:3.1.-.- 3.6.4.-]
K19333	1	0	1	1	kdgR; IclR family transcriptional regulator, KDG regulon repressor
K00806	1	0	1	1	uppS; undecaprenyl diphosphate synthase [EC:2.5.1.31]
K00773	1	0	1	1	tgt; queuine tRNA-ribosyltransferase [EC:2.4.2.29]
K01537	1	0	1	1	ATP2C; P-type Ca2+ transporter type 2C [EC:7.2.2.10]
K12700	1	0	1	1	rihC; non-specific riboncleoside hydrolase [EC:3.2.-.-]
K01372	1	0	1	1	BLMH, pepC; bleomycin hydrolase [EC:3.4.22.40]
K01992	1	0	1	1	ABC-2.P; ABC-2 type transport system permease protein
K15342	1	0	1	1	cas1; CRISP-associated protein Cas1
K19125	1	0	1	1	casD, cse5; CRISPR system Cascade subunit CasD
K19126	1	0	1	1	casE, cse3; CRISPR system Cascade subunit CasE
K19046	1	0	1	1	casB, cse2; CRISPR system Cascade subunit CasB
K19124	1	0	1	1	casC, cse4; CRISPR system Cascade subunit CasC
K01006	1	0	1	1	ppdK; pyruvate, orthophosphate dikinase [EC:2.7.9.1]
K03327	1	0	1	1	TC.MATE, SLC47A, norM, mdtK, dinF; multidrug resistance protein, MATE family
K09760	1	0	1	1	rmuC; DNA recombination protein RmuC
K14440	1	0	1	1	SMARCAL1, HARP; SWI/SNF-related matrix-associated actin-dependent regulator of chromatin subfamily A-like protein 1 [EC:3.6.4.12]
K22723	1	0	1	1	AUR1; inositol phosphorylceramide synthase catalytic subunit [EC:2.7.1.227]
K02469	1	0	1	1	gyrA; DNA gyrase subunit A [EC:5.6.2.2]
K01095	1	0	1	1	pgpA; phosphatidylglycerophosphatase A [EC:3.1.3.27]
K07322	1	0	1	1	ytfE, scdA; regulator of cell morphogenesis and NO signaling
K03530	1	0	1	1	hupB; DNA-binding protein HU-beta
K19304	1	0	1	1	mepM; murein DD-endopeptidase [EC:3.4.24.-]
K01156	1	0	1	1	res; type III restriction enzyme [EC:3.1.21.5]
K07316	1	0	1	1	mod; adenine-specific DNA-methyltransferase [EC:2.1.1.72]
K03465	1	0	1	1	thyX, thy1; thymidylate synthase (FAD) [EC:2.1.1.148]
K01012	1	0	1	1	bioB; biotin synthase [EC:2.8.1.6]
K18918	1	0	1	1	relB; RHH-type transcriptional regulator, rel operon repressor / antitoxin RelB
K01756	1	0	1	1	purB, ADSL; adenylosuccinate lyase [EC:4.3.2.2]
K03588	1	0	1	1	ftsW, spoVE; cell division protein FtsW
K00336	1	0	1	1	nuoG; NADH-quinone oxidoreductase subunit G [EC:7.1.1.2]
K03439	1	0	1	1	trmB, METTL1, TRM8; tRNA (guanine-N7-)-methyltransferase [EC:2.1.1.33]
K00768	1	0	1	1	E2.4.2.21, cobU, cobT; nicotinate-nucleotide--dimethylbenzimidazole phosphoribosyltransferase [EC:2.4.2.21]
K03604	1	0	1	1	purR; LacI family transcriptional regulator, purine nucleotide synthesis repressor
K01887	1	0	1	1	RARS, argS; arginyl-tRNA synthetase [EC:6.1.1.19]
K12472	1	0	1	1	EPS15; epidermal growth factor receptor substrate 15
K01784	1	0	1	1	galE, GALE; UDP-glucose 4-epimerase [EC:5.1.3.2]
K21636	1	0	1	1	nrdD; ribonucleoside-triphosphate reductase (formate) [EC:1.1.98.6]
K18887	1	0	1	1	efrA, efrE; ATP-binding cassette, subfamily B, multidrug efflux pump
K18888	1	0	1	1	efrB, efrF; ATP-binding cassette, subfamily B, multidrug efflux pump
K17836	1	0	1	1	penP; beta-lactamase class A [EC:3.5.2.6]
K00991	1	0	1	1	ispD; 2-C-methyl-D-erythritol 4-phosphate cytidylyltransferase [EC:2.7.7.60]
K01770	1	0	1	1	ispF; 2-C-methyl-D-erythritol 2,4-cyclodiphosphate synthase [EC:4.6.1.12]
K00939	1	0	1	1	adk, AK; adenylate kinase [EC:2.7.4.3]
K01443	1	0	1	1	nagA, AMDHD2; N-acetylglucosamine-6-phosphate deacetylase [EC:3.5.1.25]
K01883	1	0	1	1	CARS, cysS; cysteinyl-tRNA synthetase [EC:6.1.1.16]
K14699	1	0	1	1	irtB, ybtQ; ATP-binding cassette, subfamily B, bacterial IrtB/YbtQ [EC:7.-.-.-]
K08303	1	0	1	1	prtC, trhP; U32 family peptidase [EC:3.4.-.-]
K01160	1	0	1	1	rusA; crossover junction endodeoxyribonuclease RusA [EC:3.1.22.4]
K03216	1	0	1	1	trmL, cspR; tRNA (cytidine/uridine-2'-O-)-methyltransferase [EC:2.1.1.207]
K02564	1	0	1	1	nagB, GNPDA; glucosamine-6-phosphate deaminase [EC:3.5.99.6]
K01867	1	0	1	1	WARS, trpS; tryptophanyl-tRNA synthetase [EC:6.1.1.2]
K06158	1	0	1	1	ABCF3; ATP-binding cassette, subfamily F, member 3
K02569	1	0	1	1	napC; cytochrome c-type protein NapC
K03696	1	0	1	1	clpC; ATP-dependent Clp protease ATP-binding subunit ClpC
K14698	1	0	1	1	irtA, ybtP; ATP-binding cassette, subfamily B, bacterial IrtA/YbtP [EC:7.-.-.-]
K03385	1	0	1	1	nrfA; nitrite reductase (cytochrome c-552) [EC:1.7.2.2]
K21487	1	0	1	1	yobL; toxin YobL [EC:3.1.-.-]
K03497	1	0	1	1	parB, spo0J; ParB family transcriptional regulator, chromosome partitioning protein
K00789	1	0	1	1	metK; S-adenosylmethionine synthetase [EC:2.5.1.6]
K01153	1	0	1	1	hsdR; type I restriction enzyme, R subunit [EC:3.1.21.3]
K24163	1	0	1	1	nhaK; monovalent cation/hydrogen antiporter
K07030	1	0	1	1	K07030; uncharacterized protein
K16785	1	0	1	1	ecfT; energy-coupling factor transport system permease protein
K02077	1	0	1	1	ABC.ZM.S; zinc/manganese transport system substrate-binding protein
K02031	1	0	1	1	ddpD; peptide/nickel transport system ATP-binding protein
K15986	1	0	1	1	ppaC; manganese-dependent inorganic pyrophosphatase [EC:3.6.1.1]
K19350	1	0	1	1	lsa; lincosamide and streptogramin A transport system ATP-binding/permease protein
K19092	1	0	1	1	parE1_3_4; toxin ParE1/3/4
K18640	1	0	1	1	parM, stbA; plasmid segregation protein ParM
K05366	1	0	1	1	mrcA; penicillin-binding protein 1A [EC:2.4.1.129 3.4.16.4]
K05837	1	0	1	1	rodA, mrdB; rod shape determining protein RodA
K18220	1	0	1	1	tetM, tetO; ribosomal protection tetracycline resistance protein
K00640	1	0	1	1	cysE; serine O-acetyltransferase [EC:2.3.1.30]
K16926	1	0	1	1	htsT; energy-coupling factor transport system substrate-specific component
K08161	1	0	1	1	mdtG; MFS transporter, DHA1 family, multidrug resistance protein
K02902	1	0	1	1	RP-L28, MRPL28, rpmB; large subunit ribosomal protein L28
K10041	1	0	1	1	peb1C, glnQ; aspartate/glutamate/glutamine transport system ATP-binding protein [EC:7.4.2.1]
K01215	1	0	1	1	dexB; glucan 1,6-alpha-glucosidase [EC:3.2.1.70]
K01261	1	0	1	1	pepA; glutamyl aminopeptidase [EC:3.4.11.7]
K01989	1	0	1	1	K01989; putative tryptophan/tyrosine transport system substrate-binding protein
K10039	1	0	1	1	peb1A, glnH; aspartate/glutamate/glutamine transport system substrate-binding protein
K10040	1	0	1	1	peb1B, glnP, glnM; aspartate/glutamate/glutamine transport system permease protein
K03446	1	0	1	1	emrB; MFS transporter, DHA2 family, multidrug resistance protein
K05832	1	0	1	1	K05832; putative tryptophan/tyrosine transport system permease protein
K05833	1	0	1	1	K05833; putative tryptophan/tyrosine transport system ATP-binding protein
K02032	1	0	1	1	ddpF; peptide/nickel transport system ATP-binding protein
K03621	1	0	1	1	plsX; phosphate acyltransferase [EC:2.3.1.274]
K07491	1	0	1	1	K07491; putative transposase
K15051	1	0	1	1	endA; DNA-entry nuclease
K17277	1	0	1	1	EPS8; epidermal growth factor receptor kinase substrate 8
K00820	1	0	1	1	glmS, GFPT; glutamine---fructose-6-phosphate transaminase (isomerizing) [EC:2.6.1.16]
K06199	1	0	1	1	crcB, FEX; fluoride exporter
K10974	1	0	1	1	codB; cytosine permease
K01485	1	0	1	1	codA; cytosine/creatinine deaminase [EC:3.5.4.1 3.5.4.21]
K03892	1	0	1	1	arsR; ArsR family transcriptional regulator, arsenate/arsenite/antimonite-responsive transcriptional repressor
K03686	1	0	1	1	dnaJ; molecular chaperone DnaJ
K01534	1	0	1	1	zntA; Zn2+/Cd2+-exporting ATPase [EC:7.2.2.12 7.2.2.21]
K07173	1	0	1	1	luxS; S-ribosylhomocysteine lyase [EC:4.4.1.21]
K21902	1	0	1	1	yfmP; MerR family transcriptional regulator, repressor of the yfmOP operon
K08483	1	0	1	1	ptsI; phosphoenolpyruvate-protein phosphotransferase (PTS system enzyme I) [EC:2.7.3.9]
K07308	1	0	1	1	dmsC; anaerobic dimethyl sulfoxide reductase subunit C
K02355	1	0	1	1	fusA, GFM, EFG; elongation factor G
K02992	1	0	1	1	RP-S7, MRPS7, rpsG; small subunit ribosomal protein S7
K19427	1	0	1	1	epsJ; glycosyltransferase EpsJ [EC:2.4.-.-]
K00721	1	0	1	1	DPM1; dolichol-phosphate mannosyltransferase [EC:2.4.1.83]
K02836	1	0	1	1	prfB; peptide chain release factor 2
K06215	1	0	1	1	pdxS, pdx1; pyridoxal 5'-phosphate synthase pdxS subunit [EC:4.3.3.6]
K07862	1	0	1	1	sstT; serine/threonine transporter
K00016	1	0	1	1	LDH, ldh; L-lactate dehydrogenase [EC:1.1.1.27]
K03976	1	0	1	1	ybaK, ebsC; Cys-tRNA(Pro)/Cys-tRNA(Cys) deacylase [EC:3.1.1.-]
K03306	1	0	1	1	TC.PIT; inorganic phosphate transporter, PiT family
K02892	1	0	1	1	RP-L23, MRPL23, rplW; large subunit ribosomal protein L23
K01854	1	0	1	1	glf; UDP-galactopyranose mutase [EC:5.4.99.9]
K01915	1	0	1	1	glnA, GLUL; glutamine synthetase [EC:6.3.1.2]
K02946	1	0	1	1	RP-S10, MRPS10, rpsJ; small subunit ribosomal protein S10
K07307	1	0	1	1	dmsB; anaerobic dimethyl sulfoxide reductase subunit B
K02049	1	0	1	1	ABC.SN.A; NitT/TauT family transport system ATP-binding protein
K08681	1	0	1	1	pdxT, pdx2; pyridoxal 5'-phosphate synthase pdxT subunit [EC:4.3.3.6]
K07739	1	0	1	1	ELP3, KAT9; elongator complex protein 3 [EC:2.3.1.48]
K03676	1	0	1	1	grxC, GLRX, GLRX2; glutaredoxin 3
K02050	1	0	1	1	ABC.SN.P; NitT/TauT family transport system permease protein
K02051	1	0	1	1	ABC.SN.S; NitT/TauT family transport system substrate-binding protein
K11921	1	0	1	1	cynR; LysR family transcriptional regulator, cyn operon transcriptional activator
K07309	1	0	1	1	ynfE; Tat-targeted selenate reductase subunit YnfE [EC:1.97.1.9]
K11102	1	0	1	1	gltP, gltT; proton glutamate symport protein
K07120	1	0	1	1	K07120; uncharacterized protein
K09790	1	0	1	1	K09790; uncharacterized protein
K03310	1	0	1	1	TC.AGCS; alanine or glycine:cation symporter, AGCS family
K01243	1	0	1	1	mtnN, mtn, pfs; adenosylhomocysteine nucleosidase [EC:3.2.2.9]
K07714	1	0	1	1	atoC; two-component system, NtrC family, response regulator AtoC
K02926	1	0	1	1	RP-L4, MRPL4, rplD; large subunit ribosomal protein L4
K01752	1	0	1	1	E4.3.1.17, sdaA, sdaB, tdcG; L-serine dehydratase [EC:4.3.1.17]
K02906	1	0	1	1	RP-L3, MRPL3, rplC; large subunit ribosomal protein L3
K02950	1	0	1	1	RP-S12, MRPS12, rpsL; small subunit ribosomal protein S12
K01251	1	0	1	1	E3.3.1.1, ahcY; adenosylhomocysteinase [EC:3.3.1.1]
K02428	1	0	1	1	rdgB; XTP/dITP diphosphohydrolase [EC:3.6.1.66]
K19421	1	0	1	1	epsC; polysaccharide biosynthesis protein EpsC
K03284	1	0	1	1	corA; magnesium transporter
K19354	1	0	1	1	waaH; heptose III glucuronosyltransferase [EC:2.4.1.-]
K21563	1	0	1	1	dnr; CRP/FNR family transcriptional regulator, dissimilatory nitrate respiration regulator
K02073	1	0	1	1	metQ; D-methionine transport system substrate-binding protein
K01595	1	0	1	1	ppc; phosphoenolpyruvate carboxylase [EC:4.1.1.31]
K06148	1	0	1	1	ABCC-BAC; ATP-binding cassette, subfamily C, bacterial
K15444	1	0	1	1	TRM9; tRNA (uracil-5-)-methyltransferase TRM9 [EC:2.1.1.229]
K03070	1	0	1	1	secA; preprotein translocase subunit SecA [EC:7.4.2.8]
K00278	1	0	1	1	nadB; L-aspartate oxidase [EC:1.4.3.16]
K18908	1	0	1	1	mepA; multidrug efflux pump
K07458	1	0	1	1	vsr; DNA mismatch endonuclease, patch repair protein [EC:3.1.-.-]
K07105	1	0	1	1	K07105; uncharacterized protein
K00239	1	0	1	1	sdhA, frdA; succinate dehydrogenase / fumarate reductase, flavoprotein subunit [EC:1.3.5.1 1.3.5.4]
K00767	1	0	1	1	nadC, QPRT; nicotinate-nucleotide pyrophosphorylase (carboxylating) [EC:2.4.2.19]
K21903	1	0	1	1	cadC, smtB; ArsR family transcriptional regulator, lead/cadmium/zinc/bismuth-responsive transcriptional repressor
K23775	1	0	1	1	ohrR; MarR family transcriptional regulator, organic hydroperoxide resistance regulator
K00240	1	0	1	1	sdhB, frdB; succinate dehydrogenase / fumarate reductase, iron-sulfur subunit [EC:1.3.5.1 1.3.5.4]
K13653	1	0	1	1	K13653; AraC family transcriptional regulator
K23587	1	0	1	1	ssl5_11; superantigen-like protein 5/11
K03517	1	0	1	1	nadA; quinolinate synthase [EC:2.5.1.72]
K03701	1	0	1	1	uvrA; excinuclease ABC subunit A
K06904	0	1	0.0645161	0.873548	K06904; uncharacterized protein
K02342	0	1	0.0645161	0.873548	dnaQ; DNA polymerase III subunit epsilon [EC:2.7.7.7]
K05311	0	1	0.0645161	0.873548	cggR; central glycolytic genes regulator
K09961	0	1	0.0645161	0.873548	K09961; uncharacterized protein
K00927	0	1	0.0645161	0.873548	PGK, pgk; phosphoglycerate kinase [EC:2.7.2.3]
K02757	0	1	0.0645161	0.873548	bglF, bglP; beta-glucoside PTS system EIICBA component [EC:2.7.1.-]
K23776	0	1	0.0645161	0.873548	tnrA; MerR family transcriptional regulator, global nitrogen regulator
K00075	0	1	0.0645161	0.873548	murB; UDP-N-acetylmuramate dehydrogenase [EC:1.3.1.98]
K03205	0	1	0.0645161	0.873548	virD4, lvhD4; type IV secretion system protein VirD4 [EC:7.4.2.8]
K03488	0	1	0.0645161	0.873548	licT, bglG; beta-glucoside operon transcriptional antiterminator
K03648	0	1	0.0645161	0.873548	UNG, UDG; uracil-DNA glycosylase [EC:3.2.2.27]
K11071	0	1	0.0645161	0.873548	potB; spermidine/putrescine transport system permease protein
K00865	0	1	0.0645161	0.873548	glxK, garK; glycerate 2-kinase [EC:2.7.1.165]
K11072	0	1	0.0645161	0.873548	potA; spermidine/putrescine transport system ATP-binding protein [EC:7.6.2.11]
K11070	0	1	0.0645161	0.873548	potC; spermidine/putrescine transport system permease protein
K18967	0	1	0.0645161	0.873548	dge1; diguanylate cyclase [EC:2.7.7.65]
K02954	0	1	0.0645161	0.873548	RP-S14, MRPS14, rpsN; small subunit ribosomal protein S14
K21064	0	1	0.0645161	0.873548	ycsE, yitU, ywtE; 5-amino-6-(5-phospho-D-ribitylamino)uracil phosphatase [EC:3.1.3.104]
K11936	0	1	0.0645161	0.873548	pgaC, icaA; poly-beta-1,6-N-acetyl-D-glucosamine synthase [EC:2.4.1.-]
K06925	0	1	0.0645161	0.873548	tsaE; tRNA threonylcarbamoyladenosine biosynthesis protein TsaE
K00625	0	1	0.0645161	0.873548	E2.3.1.8, pta; phosphate acetyltransferase [EC:2.3.1.8]
K00134	0	1	0.0645161	0.873548	GAPDH, gapA; glyceraldehyde 3-phosphate dehydrogenase [EC:1.2.1.12]
K18936	0	1	0.0645161	0.873548	mdeA; MFS transporter, DHA2 family, multidrug resistance protein
K01223	0	1	0.0645161	0.873548	E3.2.1.86B, bglA; 6-phospho-beta-glucosidase [EC:3.2.1.86]
K02171	0	1	0.0645161	0.873548	blaI; BlaI family transcriptional regulator, penicillinase repressor
K07118	0	1	0.0645161	0.873548	K07118; uncharacterized protein
K09960	0	1	0.0645161	0.873548	K09960; uncharacterized protein
K11069	0	1	0.0645161	0.873548	potD; spermidine/putrescine transport system substrate-binding protein
K01803	0	1	0.0645161	0.873548	TPI, tpiA; triosephosphate isomerase (TIM) [EC:5.3.1.1]
K07312	0	1	0.0645161	0.873548	ynfH; Tat-targeted selenate reductase subunit YnfH
K13938	0	1	0.0645161	0.873548	folM; dihydromonapterin reductase / dihydrofolate reductase [EC:1.5.1.50 1.5.1.3]
K03758	0	1	0.0645161	0.873548	arcD, lysl, lysP; arginine:ornithine antiporter / lysine permease
K04775	0	1	0.0645161	0.873548	ydgD; protease YdgD [EC:3.4.21.-]
K01935	0	1	0.0645161	0.873548	bioD; dethiobiotin synthetase [EC:6.3.3.3]
K07639	0	1	0.0645161	0.873548	rstB; two-component system, OmpR family, sensor histidine kinase RstB [EC:2.7.13.3]
K10748	0	1	0.0645161	0.873548	tus, tau; DNA replication terminus site-binding protein
K11744	0	1	0.0645161	0.873548	tqsA; AI-2 transport protein TqsA
K11742	0	1	0.0645161	0.873548	mdtI; spermidine export protein MdtI
K03281	0	1	0.0645161	0.873548	TC.CIC; chloride channel protein, CIC family
K15545	0	1	0.0645161	0.873548	mlc; transcriptional regulator of PTS gene
K00325	0	1	0.0645161	0.873548	pntB; H+-translocating NAD(P) transhydrogenase subunit beta [EC:1.6.1.2 7.1.1.1]
K02442	0	1	0.0645161	0.873548	glpM; membrane protein GlpM
K08224	0	1	0.0645161	0.873548	ynfM; MFS transporter, YNFM family, putative membrane transport protein
K01676	0	1	0.0645161	0.873548	E4.2.1.2A, fumA, fumB; fumarate hydratase, class I [EC:4.2.1.2]
K01679	0	1	0.0645161	0.873548	E4.2.1.2B, fumC, FH; fumarate hydratase, class II [EC:4.2.1.2]
K11743	0	1	0.0645161	0.873548	mdtJ; spermidine export protein MdtJ
K01809	0	1	0.0645161	0.873548	manA, MPI; mannose-6-phosphate isomerase [EC:5.3.1.8]
K00324	0	1	0.0645161	0.873548	pntA; H+-translocating NAD(P) transhydrogenase subunit alpha [EC:1.6.1.2 7.1.1.1]
K21757	0	1	0.0645161	0.873548	benM; LysR family transcriptional regulator, benzoate and cis,cis-muconate-responsive activator of ben and cat genes
K07661	0	1	0.0645161	0.873548	rstA; two-component system, OmpR family, response regulator RstA

## Sheet: ST7
Table S7| Detailed information of correlations between 11 bacteria and 37 viruses.
vOTU ID	Bacteria	Correlation cofficient
GV11_ctg59	Atopobium deltae	0.6112
GV11_ctg62	Atopobium deltae	0.6101
GV11_ctg8	Atopobium deltae	0.6261
GV18_ctg33	Atopobium deltae	0.763
GV18_ctg51	Atopobium deltae	0.6037
GV11_ctg142	Dialister micraerophilus	0.8704
GV11_ctg59	Dialister micraerophilus	0.7894
GV18_ctg13	Dialister micraerophilus	0.6077
GV18_ctg31	Dialister micraerophilus	0.7529
GV18_ctg90	Dialister micraerophilus	0.6895
GV18_ctg96	Dialister micraerophilus	0.8171
GV22_ctg92	Dialister micraerophilus	0.6217
PV56_ctg104	Dialister micraerophilus	0.6393
PV56_ctg29	Dialister micraerophilus	0.7559
PV56_ctg91	Dialister micraerophilus	0.6951
PV29_ctg13	Gardnerella vaginalis	0.7626
PV36_ctg5	Gardnerella vaginalis	0.8197
PV56_ctg125	Gardnerella vaginalis	0.8777
GV11_ctg109	Gemella asaccharolytica	0.7177
GV11_ctg142	Mageeibacillus indolicus	0.8506
GV11_ctg142	Prevotella amnii	0.7321
GV11_ctg142	Sneathia amnii	0.6275
GV11_ctg142	Veillonellaceae bacterium DNF00626	0.6487
GV11_ctg59	Mageeibacillus indolicus	0.6619
GV11_ctg59	Mobiluncus mulieris	0.6275
GV11_ctg59	Prevotella amnii	0.9188
GV11_ctg59	Sneathia amnii	0.7698
GV11_ctg59	Tissierellia bacterium KA00581	0.7465
GV11_ctg59	Veillonellaceae bacterium DNF00626	0.7824
GV11_ctg62	Mobiluncus mulieris	0.7686
GV11_ctg67	Gardnerella vaginalis	0.6099
GV11_ctg85	Mageeibacillus indolicus	0.648
GV11_ctg8	Mobiluncus mulieris	0.797
GV15_ctg4	Lactobacillus iners	0.8041
GV18_ctg13	Prevotella amnii	0.7449
GV18_ctg13	Sneathia amnii	0.638
GV18_ctg13	Tissierellia bacterium KA00581	0.6033
GV18_ctg13	Veillonellaceae bacterium DNF00626	0.6166
GV18_ctg31	Mageeibacillus indolicus	0.779
GV18_ctg31	Sneathia amnii	0.626
GV18_ctg31	Veillonellaceae bacterium DNF00626	0.6235
GV18_ctg33	Prevotella amnii	0.6362
GV18_ctg33	Sneathia amnii	0.7742
GV18_ctg33	Tissierellia bacterium KA00581	0.7461
GV18_ctg33	Veillonellaceae bacterium DNF00626	0.7051
GV18_ctg45	Prevotella amnii	0.6134
GV18_ctg51	Gemella asaccharolytica	0.7272
GV18_ctg51	Sneathia amnii	0.6124
GV18_ctg57	Sneathia amnii	0.6032
GV18_ctg88	Sneathia amnii	0.709
GV18_ctg88	Tissierellia bacterium KA00581	0.6317
GV18_ctg88	Veillonellaceae bacterium DNF00626	0.6966
GV18_ctg96	Mageeibacillus indolicus	0.8989
GV18_ctg96	Prevotella amnii	0.6736
GV18_ctg96	Sneathia amnii	0.755
GV18_ctg96	Tissierellia bacterium KA00581	0.7313
GV18_ctg96	Veillonellaceae bacterium DNF00626	0.7526
GV19_ctg7	Lactobacillus iners	0.7255
GV20_ctg17	Lactobacillus iners	0.8697
GV22_ctg114	Mobiluncus mulieris	0.6143
GV22_ctg11	Gardnerella vaginalis	0.8065
GV22_ctg142	Mobiluncus mulieris	0.6268
GV22_ctg30	Gardnerella vaginalis	0.7867
GV22_ctg45	Mobiluncus mulieris	0.6072
GV23_ctg9	Lactobacillus iners	0.8775
GV28_ctg10	Prevotella amnii	0.6178
GV28_ctg23	Gardnerella vaginalis	0.7934
PV40_ctg12	Lactobacillus iners	0.8073
PV56_ctg69	Lactobacillus iners	0.89
PV56_ctg29	Mageeibacillus indolicus	0.6881
PV56_ctg42	Mageeibacillus indolicus	0.6166
PV56_ctg91	Mageeibacillus indolicus	0.6497
PV56_ctg29	Prevotella amnii	0.6943
PV56_ctg42	Prevotella amnii	0.6576
PV56_ctg42	Sneathia amnii	0.7023
PV56_ctg42	Tissierellia bacterium KA00581	0.702
PV56_ctg42	Veillonellaceae bacterium DNF00626	0.7253
PV56_ctg91	Prevotella amnii	0.6146
